# Supplementary material for: Unconventional bipartite entanglement in the quantum dimer magnet Yb2Be2SiO7
Source: Nat Commun. 2026 Mar 25;17:2751. doi: 10.1038/s41467-026-69258-7 (PMC13018291; doi:10.1038/s41467-026-69258-7)
Supplement: Supplementary file 3 — Source Data [file 41467_2026_69258_MOESM3_ESM.xlsx]

## Sheet: Fig1c&d
T (K)	DC Susceptiblity (emu/mol Yb) - H || 001	T (K)	DC Susceptiblity (emu/mol Yb) - H || 110	T (K)	DC Susceptiblity (emu/mol Yb) - H || 100	T (K)	AC Susceptibility (arb. units, scaled) - H || 100	T (K)	AC Susceptibility (arb. units, scaled) - H || 001
0.40403	2.95148	0.400574	0.167681	0.4097	0.17569	0.02409	0.173	0.02409	3.0801
0.40767	2.95079	0.430601	0.167989	0.42536	0.17542	0.0241	0.173	0.0241	3.08015
0.42174	2.92754	0.45019	0.168332	0.45346	0.17552	0.02411	0.173	0.02411	3.08011
0.43594	2.89343	0.476284	0.168621	0.48071	0.17563	0.02411	0.173	0.02411	3.08021
0.44138	2.88352	0.498931	0.168757	0.51022	0.17553	0.02411	0.173	0.02411	3.08021
0.45198	2.86288	0.522224	0.168749	0.53072	0.17517	0.02411	0.173	0.02411	3.08019
0.4601	2.85268	0.546021	0.168529	0.54885	0.17483	0.02412	0.173	0.02412	3.08014
0.47164	2.8337	0.571525	0.168259	0.57628	0.17439	0.02412	0.173	0.02412	3.08017
0.48082	2.81685	0.596914	0.167821	0.59841	0.17392	0.02413	0.173	0.02413	3.0802
0.49216	2.79213	0.62233	0.167294	0.62433	0.17317	0.02414	0.173	0.02414	3.07999
0.50035	2.77792	0.644643	0.166766	0.64596	0.17245	0.02415	0.173	0.02415	3.07993
0.51035	2.75777	0.670635	0.166075	0.67141	0.17144	0.02416	0.17301	0.02416	3.08002
0.52064	2.73869	0.696616	0.165339	0.69346	0.17078	0.02416	0.17301	0.02416	3.08005
0.5304	2.72156	0.721242	0.164596	0.72103	0.16951	0.02416	0.173	0.02416	3.08004
0.54088	2.69825	0.744675	0.163635	0.74513	0.16847	0.02417	0.17301	0.02417	3.07996
0.54887	2.68101	0.771976	0.162749	0.7683	0.16734	0.02417	0.17301	0.02417	3.08001
0.5604	2.66145	0.796376	0.161673	0.79575	0.16627	0.02418	0.17301	0.02418	3.08008
0.56872	2.64251	0.823586	0.160578	0.82175	0.16506	0.0242	0.17301	0.0242	3.07991
0.58015	2.62083	0.850264	0.159443	0.84461	0.16368	0.02421	0.17301	0.02421	3.07998
0.5903	2.60314	0.875592	0.158382	0.86942	0.16262	0.02421	0.173	0.02421	3.07996
0.60043	2.58006	0.901501	0.157225	0.89302	0.16119	0.02421	0.173	0.02421	3.0799
0.6099	2.56253	0.924214	0.156072	0.91932	0.15986	0.02423	0.173	0.02423	3.07991
0.61938	2.54461	0.949004	0.154853	0.94386	0.15837	0.02424	0.17301	0.02424	3.0799
0.62997	2.52136	0.974494	0.153601	0.96945	0.157	0.02425	0.17301	0.02425	3.07993
0.64049	2.50479	1.00131	0.152374	0.99519	0.15569	0.02426	0.173	0.02426	3.07991
0.64588	2.49407	1.02412	0.15108	1.01892	0.15426	0.02426	0.17301	0.02426	3.0799
0.65965	2.47035	1.04987	0.149766	1.04345	0.1527	0.02426	0.173	0.02426	3.07989
0.6684	2.45182	1.07592	0.148515	1.07071	0.15154	0.02427	0.173	0.02427	3.07991
0.67789	2.43593	1.1041	0.147276	1.09373	0.15011	0.02427	0.173	0.02427	3.07988
0.68747	2.41686	1.12423	0.146023	1.11881	0.1487	0.02427	0.17299	0.02427	3.07934
0.70064	2.39845	1.14997	0.144771	1.14421	0.14715	0.02427	0.173	0.02427	3.07932
0.70818	2.38324	1.17485	0.143482	1.17229	0.14579	0.02427	0.173	0.02427	3.0793
0.71865	2.36424	1.20829	0.142235	1.19744	0.14435	0.02428	0.173	0.02428	3.07931
0.7285	2.34508	1.22916	0.140907	1.22182	0.14298	0.02428	0.173	0.02428	3.0793
0.73835	2.32729	1.26147	0.139442	1.23463	0.14151	0.02428	0.173	0.02428	3.07931
0.74672	2.31031	1.2877	0.138152	1.26175	0.14016	0.02429	0.17299	0.02429	3.07936
0.76034	2.28911	1.31168	0.136813	1.28561	0.13871	0.02429	0.17299	0.02429	3.07935
0.76739	2.2732	1.3393	0.135506	1.30839	0.13757	0.0243	0.17299	0.0243	3.0794
0.77848	2.25374	1.36775	0.134198	1.34956	0.13613	0.0243	0.17299	0.0243	3.07938
0.78804	2.23882	1.3961	0.132779	1.35958	0.13486	0.0243	0.173	0.0243	3.07933
0.79722	2.22496	1.41782	0.131565	1.39955	0.1337	0.02431	0.17301	0.02431	3.08006
0.80661	2.20435	1.4367	0.130392	1.42302	0.1324	0.02431	0.173	0.02431	3.08013
0.81878	2.18672	1.45233	0.129265	1.4491	0.13115	0.02431	0.173	0.02431	3.08015
0.82761	2.17149	1.4728	0.128191	1.47024	0.1297	0.02431	0.173	0.02431	3.07995
0.83741	2.15566	1.49968	0.127125	1.50049	0.12828	0.02431	0.173	0.02431	3.07992
0.84577	2.13953	1.5774	0.126704	1.52293	0.12687	0.02431	0.173	0.02431	3.07987
0.85708	2.12385	1.58053	0.126506	1.54935	0.12559	0.02431	0.173	0.02431	3.07931
0.86618	2.10741	1.58601	0.126289	1.58153	0.12422	0.02431	0.173	0.02431	3.07932
0.87783	2.08861	1.60567	0.125702	1.60439	0.12319	0.02432	0.173	0.02432	3.08027
0.88848	2.07227	1.63053	0.124873	1.62429	0.12212	0.02432	0.17301	0.02432	3.08003
0.89931	2.05355	1.65859	0.123895	1.66742	0.12181	0.02432	0.173	0.02432	3.08009
0.9088	2.03976	1.68677	0.122973	1.6782	0.12173	0.02432	0.173	0.02432	3.07994
0.91846	2.02737	1.71787	0.122085	1.69576	0.12121	0.02432	0.173	0.02432	3.07934
0.92793	2.01105	1.74209	0.121181	1.71748	0.12055	0.02432	0.173	0.02432	3.07936
0.9376	1.99717	1.76246	0.118773	1.74412	0.11984	0.02433	0.173	0.02433	3.08035
0.94572	1.98165	1.77134	0.12021	1.76225	0.11913	0.02433	0.17301	0.02433	3.07996
0.95823	1.96375	1.79096	0.117996	1.79154	0.1183	0.02433	0.17301	0.02433	3.07996
0.96655	1.95065	1.825	0.117205	1.82196	0.11757	0.02433	0.173	0.02433	3.08007
0.97725	1.93795	1.85137	0.116595	1.84429	0.11676	0.02433	0.17299	0.02433	3.07943
0.98654	1.92336	1.89123	0.115822	1.85536	0.11596	0.02433	0.173	0.02433	3.07942
0.9954	1.9097	1.90288	0.115464	1.89094	0.11513	0.02434	0.173	0.02434	3.08044
1.00369	1.89618	1.9212	0.11398	1.9147	0.11442	0.02434	0.173	0.02434	3.08047
1.02021	1.87504	1.93455	0.113271	1.93763	0.11357	0.02434	0.17301	0.02434	3.08014
1.04553	1.84479	1.96788	0.112434	1.95871	0.11265	0.02434	0.17301	0.02434	3.08005
1.07172	1.8129	1.99163	0.111788	1.9758	0.11181	0.02434	0.173	0.02434	3.08011
1.099	1.78217	2.26219	0.103014	2.06503	0.10721	0.02434	0.173	0.02434	3.07986
1.11964	1.75367	2.3577	0.100272	2.07051	0.10721	0.02434	0.173	0.02434	3.07987
1.1514	1.72243	2.37184	0.100122	2.12998	0.10547	0.02434	0.173	0.02434	3.07939
1.16796	1.6954	2.42118	0.098529	2.14832	0.10509	0.02435	0.173	0.02435	3.08046
1.19716	1.66491	2.42207	0.0984004	2.18958	0.10395	0.02435	0.173	0.02435	3.08043
1.22547	1.63545	2.47061	0.0969606	2.20899	0.10339	0.02435	0.173	0.02435	3.0804
1.25075	1.60943	2.47587	0.0968776	2.22072	0.10274	0.02435	0.173	0.02435	3.08023
1.27452	1.58333	2.52918	0.0953245	2.25845	0.10204	0.02435	0.17301	0.02435	3.08019
1.30034	1.55901	2.54842	0.0947794	2.28701	0.10129	0.02435	0.17301	0.02435	3.08004
1.32554	1.53383	2.58485	0.094019	2.29834	0.10072	0.02435	0.17301	0.02435	3.08
1.34903	1.50949	2.61051	0.0935037	2.32166	0.09993	0.02435	0.17301	0.02435	3.07998
1.37403	1.48131	2.63853	0.0929171	2.33584	0.09939	0.02435	0.17301	0.02435	3.08007
1.4034	1.45235	2.66217	0.0923605	2.35984	0.09857	0.02435	0.17299	0.02435	3.07948
1.42903	1.42906	2.67504	0.0919941	2.38825	0.09789	0.02435	0.17299	0.02435	3.07946
1.45288	1.40654	2.68397	0.0901491	2.41555	0.09693	0.02436	0.17301	0.02436	3.08007
1.47705	1.38688	2.70195	0.0898234	2.43055	0.09626	0.02436	0.17301	0.02436	3.08
1.50311	1.3656	2.71743	0.0896377	2.4507	0.09557	0.02436	0.17301	0.02436	3.08002
1.52728	1.34521	2.7548	0.0889382	2.47927	0.09471	0.02436	0.173	0.02436	3.08019
1.55073	1.32572	2.77285	0.0885695	2.52972	0.09209	0.02436	0.173	0.02436	3.07995
1.57518	1.30673	2.79719	0.0880466	2.53986	0.09186	0.02436	0.173	0.02436	3.07995
1.59826	1.28876	2.8212	0.0875786	2.57946	0.09099	0.02436	0.173	0.02436	3.07951
1.61151	1.27801	2.85057	0.087041	2.59621	0.09048	0.02437	0.173	0.02437	3.08045
1.63157	1.26402	2.87847	0.0865452	2.62176	0.08993	0.02437	0.173	0.02437	3.08046
1.7027	1.24376	2.90119	0.0860545	2.65015	0.08928	0.02437	0.173	0.02437	3.08047
1.70345	1.24157	2.92573	0.0855458	2.67963	0.08879	0.02437	0.173	0.02437	3.08031
1.72171	1.23845	2.94759	0.0850411	2.69923	0.09018	0.02437	0.173	0.02437	3.07994
1.74199	1.22529	2.97677	0.0845272	2.70563	0.08832	0.02437	0.17299	0.02437	3.07947
1.76784	1.21511	2.99997	0.0828035	2.73401	0.08772	0.02437	0.173	0.02437	3.07947
1.79113	1.20432	3.00007	0.082805	2.75234	0.08726	0.02438	0.173	0.02438	3.0804
1.80796	1.19334	3.0003	0.0828639	2.78344	0.08669	0.02438	0.173	0.02438	3.07989
1.82988	1.1814	3.00035	0.082804	2.81036	0.08622	0.02438	0.173	0.02438	3.07993
1.8582	1.16822	3.00036	0.0828177	2.829	0.08569	0.02438	0.173	0.02438	3.0799
1.87638	1.15627	3.00045	0.0827573	2.85226	0.08521	0.02438	0.173	0.02438	3.07948
1.89973	1.14332	3.00056	0.0828104	2.87816	0.08465	0.02439	0.173	0.02439	3.08041
1.92652	1.12996	3.00068	0.083092	2.90277	0.08414	0.02439	0.17301	0.02439	3.07995
1.9484	1.11375	3.00102	0.0829121	2.93209	0.08359	0.02439	0.173	0.02439	3.08001
1.97153	1.10068	3.00506	0.0840066	2.95924	0.08314	0.02439	0.173	0.02439	3.08001
2.04528	1.03653	3.00955	0.0829927	2.98446	0.08257	0.02439	0.173	0.02439	3.08017
2.07072	1.02673	3.02629	0.0825524	2.99969	0.08238	0.02439	0.173	0.02439	3.07947
2.09182	1.01758	3.03008	0.0835275	2.99971	0.08238	0.0244	0.17301	0.0244	3.08029
2.12759	1.00358	3.05222	0.0830518	2.99973	0.08237	0.0244	0.17301	0.0244	3.08033
2.14547	0.99598	3.06665	0.0817884	2.99973	0.08236	0.0244	0.173	0.0244	3.08037
2.17212	0.98473	3.07337	0.0825413	2.99979	0.08245	0.0244	0.173	0.0244	3.08042
2.19018	0.98068	3.10559	0.0810371	2.99981	0.08237	0.0244	0.17301	0.0244	3.07997
2.2199	0.96973	3.10767	0.0820314	2.99982	0.08237	0.0244	0.17301	0.0244	3.08002
2.23817	0.96225	3.13276	0.0815677	2.99983	0.08237	0.0244	0.17301	0.0244	3.08014
2.25908	0.95307	3.15391	0.0802089	2.99984	0.08242	0.0244	0.173	0.0244	3.08003
2.28935	0.94369	3.15509	0.0810997	2.99993	0.08244	0.0244	0.173	0.0244	3.08002
2.31149	0.93443	3.17921	0.0806935	2.99994	0.08236	0.0244	0.173	0.0244	3.0802
2.32821	0.92578	3.19912	0.0802357	2.99996	0.08236	0.0244	0.173	0.0244	3.07992
2.3611	0.91192	3.19915	0.0793874	2.99998	0.08236	0.0244	0.173	0.0244	3.07946
2.37313	0.90503	3.22476	0.0797981	2.99998	0.08242	0.02441	0.17301	0.02441	3.0803
2.41812	0.8865	3.25632	0.0781329	2.99999	0.08237	0.02441	0.173	0.02441	3.08035
2.42702	0.88101	3.25914	0.079371	2.99999	0.08236	0.02441	0.17301	0.02441	3.08021
2.45038	0.87055	3.27935	0.0789624	2.99999	0.08236	0.02441	0.17301	0.02441	3.0802
2.51066	0.83357	3.30459	0.0785797	3	0.08237	0.02441	0.173	0.02441	3.07987
2.51366	0.83206	3.32722	0.0768902	3	0.08236	0.02442	0.17301	0.02442	3.08029
2.55585	0.81964	3.3393	0.0782059	3.00002	0.08236	0.02442	0.17301	0.02442	3.0803
2.57599	0.81314	3.35393	0.0778245	3.00003	0.08243	0.02442	0.17301	0.02442	3.08032
2.6024	0.80601	3.38165	0.0763374	3.00005	0.08237	0.02442	0.17301	0.02442	3.08005
2.6288	0.7979	3.38231	0.0774883	3.00007	0.08236	0.02442	0.17301	0.02442	3.08011
2.6546	0.79106	3.40996	0.0771626	3.00008	0.08237	0.02442	0.173	0.02442	3.08003
2.68083	0.78373	3.43263	0.0768669	3.00009	0.08236	0.02442	0.173	0.02442	3.08003
2.70638	0.77745	3.45616	0.0765487	3.00009	0.08243	0.02442	0.173	0.02442	3.07994
2.73233	0.77048	3.49324	0.0762217	3.00012	0.0826	0.02442	0.173	0.02442	3.07948
2.76022	0.76379	3.51748	0.0759529	3.00013	0.08237	0.02442	0.173	0.02442	3.07962
2.78229	0.75809	3.52345	0.073603	3.00015	0.08243	0.02443	0.17301	0.02443	3.0801
2.80755	0.75154	3.55014	0.075333	3.00018	0.08236	0.02443	0.173	0.02443	3.08007
2.83107	0.74534	3.56222	0.0752955	3.00019	0.08236	0.02443	0.173	0.02443	3.08003
2.85724	0.73833	3.57597	0.0750342	3.00019	0.08236	0.02443	0.17301	0.02443	3.07985
2.88045	0.73235	3.59912	0.0747384	3.0002	0.08243	0.02443	0.173	0.02443	3.07991
2.90726	0.72572	3.62309	0.0744794	3.00021	0.08243	0.02443	0.173	0.02443	3.07996
2.93015	0.71943	3.65483	0.074164	3.00022	0.08236	0.02443	0.173	0.02443	3.07946
2.95546	0.71297	3.67193	0.0738473	3.00023	0.08236	0.02443	0.173	0.02443	3.07957
2.97903	0.70661	3.69532	0.073506	3.00024	0.08242	0.02443	0.173	0.02443	3.07971
2.99919	0.74315	3.71971	0.0731657	3.00026	0.08236	0.02444	0.17301	0.02444	3.08031
2.99921	0.75	3.72402	0.0705578	3.00029	0.08235	0.02444	0.17301	0.02444	3.08018
2.99943	0.74291	3.75111	0.0728091	3.0003	0.08236	0.02444	0.17301	0.02444	3.0802
2.99955	0.74295	3.76921	0.0724823	3.00035	0.08243	0.02444	0.17301	0.02444	3.08017
2.99961	0.74302	3.80096	0.0721256	3.00037	0.08237	0.02444	0.17301	0.02444	3.08014
2.99975	0.74276	3.8163	0.0718124	3.00038	0.08236	0.02444	0.173	0.02444	3.0801
2.99979	0.74275	3.84565	0.0714503	3.0004	0.08236	0.02444	0.173	0.02444	3.08004
2.99979	0.74291	3.866	0.0711095	3.00048	0.08235	0.02444	0.173	0.02444	3.07988
2.9998	0.74286	3.89197	0.0707616	3.00052	0.08236	0.02444	0.173	0.02444	3.07997
2.9998	0.7427	3.89323	0.0685849	3.00053	0.08236	0.02444	0.173	0.02444	3.07947
2.9998	0.74312	3.92107	0.0704218	3.00702	0.08258	0.02444	0.173	0.02444	3.07985
2.99985	0.74307	3.94096	0.0700841	3.0131	0.08204	0.02445	0.17301	0.02445	3.08029
2.99987	0.74269	3.96806	0.0697487	3.02901	0.08187	0.02445	0.17301	0.02445	3.08013
2.99989	0.74306	3.989	0.0694107	3.03501	0.08153	0.02445	0.17301	0.02445	3.08027
2.99992	0.74288	4.01643	0.0689815	3.05494	0.08107	0.02445	0.17301	0.02445	3.07986
2.99993	0.74283	4.05417	0.0664428	3.06279	0.08136	0.02445	0.17301	0.02445	3.07987
2.99995	0.74287	4.21808	0.064619	3.08367	0.08059	0.02445	0.173	0.02445	3.07949
2.99996	0.74279	4.35016	0.0636407	3.08938	0.08083	0.02445	0.173	0.02445	3.07946
2.99996	0.74283	4.50913	0.0618669	3.10254	0.08001	0.02445	0.173	0.02445	3.07947
2.99997	0.74281	4.67288	0.0599398	3.11914	0.08028	0.02445	0.173	0.02445	3.07946
2.99998	0.74269	4.79147	0.0594624	3.13651	0.07949	0.02445	0.173	0.02445	3.07978
3	0.74306	4.94392	0.0578992	3.15022	0.07974	0.02446	0.17301	0.02446	3.0803
3	0.74296	5.09585	0.0568109	3.16287	0.07901	0.02446	0.17301	0.02446	3.08029
3.00001	0.74275	5.22402	0.0558423	3.17781	0.07919	0.02446	0.17301	0.02446	3.08021
3.00001	0.74279	5.38135	0.0545493	3.18569	0.07853	0.02446	0.17301	0.02446	3.08024
3.00004	0.74271	5.56332	0.0533506	3.20296	0.07809	0.02446	0.17301	0.02446	3.0803
3.00006	0.74277	5.71113	0.0526561	3.20934	0.07861	0.02446	0.17301	0.02446	3.08023
3.00009	0.74303	5.8471	0.0516916	3.22908	0.07765	0.02446	0.17301	0.02446	3.0802
3.00011	0.74272	5.98514	0.0509708	3.24239	0.07802	0.02446	0.17301	0.02446	3.0802
3.00016	0.743	6.11736	0.0500734	3.25496	0.07723	0.02446	0.173	0.02446	3.07994
3.00018	0.74291	6.27443	0.0493208	3.27727	0.07746	0.02446	0.173	0.02446	3.07986
3.00022	0.74295	6.41695	0.0485538	3.28552	0.0768	0.02446	0.173	0.02446	3.0798
3.00024	0.74297	6.56735	0.0477994	3.30956	0.07689	0.02446	0.173	0.02446	3.07952
3.00025	0.74295	6.69508	0.0472826	3.31033	0.07638	0.02446	0.173	0.02446	3.07947
3.00026	0.74291	6.81236	0.0466634	3.33188	0.07602	0.02446	0.173	0.02446	3.0799
3.00029	0.74279	6.95042	0.0459054	3.34321	0.07636	0.02446	0.17301	0.02446	3.07967
3.0003	0.74278	7.09857	0.0453134	3.37158	0.07563	0.02446	0.17301	0.02446	3.07967
3.0003	0.74266	7.2326	0.0448026	3.37937	0.07532	0.02447	0.17301	0.02447	3.0803
3.00036	0.74272	7.37568	0.0442023	3.38098	0.07575	0.02447	0.17301	0.02447	3.08031
3.00037	0.74265	7.51731	0.0436712	3.40629	0.07499	0.02447	0.173	0.02447	3.08019
3.00038	0.74248	7.65553	0.0431091	3.42171	0.07505	0.02447	0.173	0.02447	3.07982
3.00043	0.74339	7.79387	0.0425805	3.43109	0.07468	0.02447	0.173	0.02447	3.07983
3.00048	0.74271	7.93503	0.0421426	3.4542	0.07437	0.02447	0.173	0.02447	3.07984
3.00053	0.74266	8.06536	0.0416963	3.46241	0.07438	0.02447	0.173	0.02447	3.07991
3.00057	0.7427	8.20112	0.0412238	3.48592	0.07405	0.02447	0.173	0.02447	3.07989
3.00057	0.74261	8.35348	0.0407688	3.51293	0.07374	0.02447	0.173	0.02447	3.07964
3.00062	0.74263	8.48107	0.0403315	3.52146	0.07329	0.02447	0.173	0.02447	3.0795
3.00078	0.74249	8.62494	0.0399187	3.53334	0.07345	0.02447	0.173	0.02447	3.07949
3.00086	0.74292	8.77213	0.0395105	3.55297	0.07313	0.02447	0.173	0.02447	3.07946
3.00603	0.70053	8.90554	0.0391059	3.58601	0.07281	0.02447	0.17301	0.02447	3.07968
3.0068	0.74947	9.05919	0.0387221	3.60171	0.07217	0.02448	0.17299	0.02448	3.0803
3.02042	0.74432	9.19359	0.038356	3.6038	0.07251	0.02448	0.173	0.02448	3.08031
3.02847	0.69404	9.32362	0.0379837	3.63472	0.07218	0.02448	0.17301	0.02448	3.08033
3.05134	0.73682	9.46261	0.037642	3.65686	0.07187	0.02448	0.173	0.02448	3.0802
3.05398	0.68816	9.59775	0.0373129	3.67453	0.07154	0.02448	0.173	0.02448	3.08019
3.07789	0.68184	9.74034	0.036983	3.67505	0.07126	0.02448	0.173	0.02448	3.07958
3.08163	0.72918	9.87924	0.0366659	3.69918	0.07116	0.02448	0.173	0.02448	3.0795
3.10545	0.67533	10.0113	0.0363518	3.72774	0.07083	0.02448	0.173	0.02448	3.07947
3.11323	0.72097	10.1493	0.0360521	3.74807	0.07048	0.02448	0.173	0.02448	3.07996
3.12731	0.66921	10.2943	0.0357655	3.75191	0.07022	0.02448	0.17301	0.02448	3.07969
3.14776	0.71314	10.4555	0.0354039	3.77258	0.07012	0.02448	0.17301	0.02448	3.07967
3.14795	0.66402	10.6217	0.0349776	3.80248	0.06977	0.02449	0.17299	0.02449	3.08035
3.17325	0.65892	10.8148	0.0345603	3.82557	0.06943	0.02449	0.17299	0.02449	3.08034
3.17911	0.70504	10.9898	0.0342268	3.8496	0.06907	0.02449	0.17299	0.02449	3.08031
3.19806	0.65295	11.178	0.0339287	3.86638	0.06838	0.02449	0.17301	0.02449	3.08029
3.21504	0.69783	11.3816	0.0335402	3.87019	0.06871	0.02449	0.17301	0.02449	3.0803
3.22435	0.64848	11.574	0.0332112	3.89309	0.06838	0.02449	0.17301	0.02449	3.08016
3.23717	0.64554	11.7279	0.0329815	3.91842	0.06801	0.02449	0.173	0.02449	3.07983
3.25082	0.68808	11.8764	0.0327433	3.94671	0.06767	0.02449	0.173	0.02449	3.07995
3.27258	0.63953	12.0422	0.0324497	3.96871	0.06729	0.02449	0.173	0.02449	3.07983
3.29284	0.67978	12.2091	0.032193	3.99426	0.06695	0.02449	0.173	0.02449	3.07973
3.29567	0.63506	12.356	0.0319542	4.01759	0.06663	0.02449	0.173	0.02449	3.07953
3.31901	0.62924	12.5402	0.0317271	4.13885	0.06448	0.02449	0.173	0.02449	3.0795
3.33988	0.62617	12.6714	0.0314816	4.46014	0.06103	0.02449	0.173	0.02449	3.07947
3.34379	0.66908	13.2375	0.0308214	4.72691	0.05837	0.02449	0.173	0.02449	3.07946
3.36537	0.62272	13.3145	0.0306222	4.93295	0.05758	0.02449	0.17301	0.02449	3.07977
3.38951	0.61791	13.4696	0.0304269	5.14643	0.05518	0.02449	0.17301	0.02449	3.07971
3.39748	0.65662	13.6246	0.0302233	5.40575	0.05378	0.0245	0.17299	0.0245	3.08034
3.41589	0.61456	13.764	0.030038	5.56421	0.05298	0.0245	0.17299	0.0245	3.08032
3.43902	0.61082	13.9133	0.0298406	5.73798	0.05162	0.0245	0.17299	0.0245	3.0803
3.45507	0.64666	14.0787	0.0296559	5.92086	0.05048	0.0245	0.173	0.0245	3.08032
3.46371	0.60684	14.2389	0.029469	6.08056	0.04988	0.0245	0.17301	0.0245	3.08024
3.48705	0.60336	14.3906	0.029303	6.24663	0.04881	0.0245	0.17301	0.0245	3.08027
3.51081	0.5999	14.5366	0.0291391	6.39046	0.04815	0.0245	0.173	0.0245	3.08018
3.51185	0.6364	14.6872	0.0289785	6.52945	0.04736	0.0245	0.173	0.0245	3.07968
3.53442	0.59631	14.8599	0.0288055	6.68131	0.04672	0.0245	0.173	0.0245	3.07952
3.56011	0.59277	15.0039	0.0286481	6.83332	0.04595	0.0245	0.173	0.0245	3.07951
3.5752	0.62427	15.1564	0.028486	6.98455	0.04532	0.0245	0.173	0.0245	3.0795
3.58698	0.58919	15.3101	0.0283305	7.12095	0.04473	0.0245	0.173	0.0245	3.07949
3.60906	0.58583	15.437	0.0282411	7.27655	0.04412	0.0245	0.173	0.0245	3.08001
3.63483	0.58269	15.4915	0.0282309	7.42197	0.04351	0.0245	0.173	0.0245	3.08005
3.66274	0.57819	15.5386	0.0282171	7.56261	0.043	0.0245	0.17301	0.0245	3.0797
3.66597	0.60792	15.6807	0.0280115	7.68491	0.04252	0.02451	0.17302	0.02451	3.07998
3.68824	0.57394	15.8791	0.0277984	7.81727	0.04201	0.02451	0.17301	0.02451	3.08001
3.71087	0.57015	16.1062	0.0275543	7.96804	0.04151	0.02451	0.17301	0.02451	3.08017
3.73525	0.56609	16.3115	0.0274305	8.11856	0.04104	0.02451	0.17301	0.02451	3.08036
3.75899	0.56228	16.364	0.0274651	8.25002	0.04058	0.02451	0.17301	0.02451	3.08037
3.78194	0.55853	16.5013	0.0272376	8.40823	0.04014	0.02451	0.173	0.02451	3.08019
3.80695	0.55471	16.7191	0.0270252	8.54661	0.03968	0.02451	0.17301	0.02451	3.08019
3.83325	0.55043	16.9322	0.0268273	8.67867	0.03929	0.02451	0.173	0.02451	3.07977
3.84409	0.57145	17.1581	0.0266367	8.82722	0.03889	0.02451	0.173	0.02451	3.07979
3.85611	0.54661	17.3731	0.0264803	8.96335	0.0385	0.02451	0.173	0.02451	3.07955
3.88328	0.54298	17.5785	0.026332	9.08999	0.03812	0.02451	0.173	0.02451	3.07949
3.90971	0.5388	17.7547	0.02619	9.23	0.03776	0.02451	0.173	0.02451	3.07946
3.9332	0.53479	17.9318	0.0260789	9.36327	0.0374	0.02451	0.17301	0.02451	3.07974
3.95509	0.5312	18.0995	0.0259445	9.49858	0.03706	0.02452	0.173	0.02452	3.08032
3.9831	0.52767	18.2808	0.025821	9.65153	0.03672	0.02452	0.173	0.02452	3.08033
4.00791	0.52403	18.4537	0.025713	9.78092	0.0364	0.02452	0.173	0.02452	3.08033
4.09721	0.53359	18.6006	0.0255967	9.92521	0.03608	0.02452	0.17301	0.02452	3.07987
4.30461	0.5143	18.7677	0.0254854	10.0741	0.03577	0.02452	0.17301	0.02452	3.07991
4.48195	0.49018	18.9427	0.0253836	10.2094	0.03547	0.02452	0.17302	0.02452	3.07997
4.69615	0.46416	19.086	0.0252649	10.3256	0.03517	0.02452	0.17302	0.02452	3.07999
4.88854	0.4495	19.2349	0.02516	10.4879	0.03487	0.02452	0.17301	0.02452	3.0804
5.11968	0.42549	19.4015	0.0250591	10.6416	0.03454	0.02452	0.17301	0.02452	3.08038
5.2797	0.41908	19.5581	0.0249642	10.8101	0.03415	0.02452	0.17301	0.02452	3.08035
5.3816	0.41222	19.7389	0.0248637	11.0045	0.03373	0.02452	0.173	0.02452	3.08019
5.5727	0.39342	19.879	0.0247659	11.2011	0.03339	0.02452	0.173	0.02452	3.07973
5.73729	0.38549	20.0375	0.0246758	11.3897	0.03306	0.02452	0.173	0.02452	3.07976
5.86296	0.37839	20.2059	0.0245782	11.5835	0.03276	0.02452	0.173	0.02452	3.07981
6.01118	0.36719	20.381	0.0244848	11.7494	0.03244	0.02452	0.173	0.02452	3.07976
6.1739	0.35729	20.5474	0.0243913	11.9251	0.03217	0.02452	0.173	0.02452	3.07952
6.33315	0.34894	20.6793	0.0242925	12.1091	0.0319	0.02452	0.173	0.02452	3.08017
6.47357	0.34132	20.8461	0.0241957	12.2623	0.03164	0.02453	0.173	0.02453	3.08043
6.62135	0.33365	21.0057	0.0241199	12.4117	0.03141	0.02453	0.17301	0.02453	3.08002
6.76611	0.32685	21.1691	0.0240503	12.9882	0.03073	0.02453	0.17301	0.02453	3.08005
6.89544	0.32068	21.3155	0.023932	13.0514	0.03053	0.02453	0.17301	0.02453	3.08013
7.0329	0.31409	21.4777	0.0238517	13.197	0.03033	0.02453	0.17301	0.02453	3.08021
7.15996	0.30871	21.6446	0.023768	13.3399	0.03012	0.02453	0.17301	0.02453	3.08027
7.30791	0.3024	21.8066	0.0236877	13.5027	0.02993	0.02453	0.17301	0.02453	3.08041
7.46661	0.29633	21.9828	0.0236042	13.658	0.02973	0.02453	0.173	0.02453	3.08043
7.59801	0.29107	22.1555	0.0235202	13.8107	0.02955	0.02453	0.17301	0.02453	3.08019
8.09199	0.27588	22.3244	0.0234409	13.9599	0.02936	0.02453	0.173	0.02453	3.0801
8.1635	0.27089	22.47	0.0233594	14.1111	0.02918	0.02454	0.173	0.02454	3.08035
8.30243	0.26636	22.6203	0.0232818	14.2721	0.029	0.02454	0.173	0.02454	3.08035
8.44491	0.26194	22.7746	0.0232072	14.4327	0.02883	0.02454	0.173	0.02454	3.08033
8.57709	0.2577	22.9423	0.0231473	14.5846	0.02866	0.02454	0.173	0.02454	3.08032
8.71609	0.25366	23.0979	0.0230901	14.7523	0.02849	0.02454	0.173	0.02454	3.08034
8.86337	0.24967	23.2564	0.0229947	14.906	0.02832	0.02454	0.173	0.02454	3.08043
8.99993	0.24576	23.4223	0.022894	15.0515	0.02818	0.02454	0.17301	0.02454	3.07994
9.13001	0.24215	23.5805	0.0228495	15.1937	0.02802	0.02454	0.17301	0.02454	3.08003
9.2682	0.23857	23.7509	0.0227837	15.3507	0.02787	0.02454	0.17301	0.02454	3.08006
9.41031	0.23511	23.8986	0.0227137	15.4558	0.02781	0.02454	0.17301	0.02454	3.08007
9.55203	0.2317	24.0535	0.0226422	15.508	0.0278	0.02454	0.17301	0.02454	3.08009
9.67209	0.22846	24.2231	0.0225748	15.5126	0.0279	0.02454	0.17301	0.02454	3.08011
9.81637	0.22532	24.3913	0.0225136	15.5344	0.02781	0.02454	0.17301	0.02454	3.08034
9.95307	0.22225	24.5319	0.0224539	15.5564	0.02783	0.02454	0.173	0.02454	3.08042
10.0949	0.21922	24.7046	0.0223866	15.7539	0.02757	0.02454	0.17301	0.02454	3.08039
10.2313	0.21621	24.8561	0.0223175	16.0298	0.02725	0.02454	0.173	0.02454	3.08019
10.3916	0.21264	25.0102	0.0222679	16.3438	0.02691	0.02454	0.17301	0.02454	3.08021
10.5969	0.20808	25.189	0.0222167	16.6465	0.02665	0.02454	0.173	0.02454	3.07949
10.7873	0.20457	25.3399	0.0221459	16.9022	0.02643	0.02454	0.173	0.02454	3.08013
10.9721	0.20106	25.4739	0.0221111	17.1305	0.02626	0.02455	0.173	0.02455	3.08033
11.1483	0.1978	25.666	0.0220243	17.3297	0.02611	0.02455	0.173	0.02455	3.08037
11.321	0.19511	25.8048	0.0219683	17.5237	0.02597	0.02455	0.173	0.02455	3.08043
11.5122	0.1921	25.9723	0.02189	17.7129	0.02584	0.02455	0.17302	0.02455	3.08
11.667	0.1891	26.1327	0.0218343	17.9127	0.02572	0.02455	0.17301	0.02455	3.0801
11.837	0.18658	26.2859	0.0217705	18.0677	0.0256	0.02455	0.17301	0.02455	3.08019
12.0173	0.18377	26.4402	0.0217248	18.228	0.02548	0.02455	0.173	0.02455	3.08044
12.1923	0.18137	26.5891	0.0216744	18.3782	0.02537	0.02455	0.173	0.02455	3.08045
12.3478	0.17914	26.7491	0.0216119	18.5298	0.02526	0.02455	0.17301	0.02455	3.08041
12.4997	0.17707	26.9086	0.0215592	18.6861	0.02514	0.02455	0.173	0.02455	3.0802
12.6543	0.17475	27.068	0.0215077	18.8544	0.02504	0.02455	0.173	0.02455	3.07974
12.83	0.17257	27.2511	0.0214519	19.0246	0.02493	0.02455	0.173	0.02455	3.07983
12.9881	0.17043	27.3847	0.0214118	19.1768	0.02482	0.02455	0.17301	0.02455	3.07981
13.141	0.16837	27.5677	0.0213682	19.3483	0.02472	0.02456	0.173	0.02456	3.08041
13.2949	0.16646	27.7093	0.0213119	19.5019	0.02462	0.02456	0.17301	0.02456	3.07989
13.4337	0.16463	27.8574	0.0212589	19.6621	0.02452	0.02456	0.173	0.02456	3.08045
13.5858	0.16281	28.0184	0.021188	19.8218	0.02443	0.02456	0.173	0.02456	3.08044
13.7451	0.16103	28.1881	0.021143	19.9768	0.02433	0.02456	0.17301	0.02456	3.08019
13.8982	0.15927	28.3662	0.0210902	20.1325	0.02424	0.02456	0.173	0.02456	3.08021
14.0599	0.15753	28.5185	0.0210429	20.2933	0.02414	0.02456	0.173	0.02456	3.07972
14.2008	0.1558	28.6743	0.0210033	20.4471	0.02405	0.02456	0.173	0.02456	3.08024
14.3576	0.15413	28.8366	0.0209614	20.6065	0.02396	0.02457	0.173	0.02457	3.08033
14.519	0.15252	28.9916	0.0209122	20.79	0.02387	0.02457	0.17301	0.02457	3.07985
14.6739	0.15095	29.1588	0.0208671	20.9526	0.02379	0.02457	0.173	0.02457	3.07973
14.8322	0.14941	29.3116	0.0208212	21.1021	0.0237	0.02457	0.173	0.02457	3.07972
14.9772	0.14785	29.4754	0.0207661	21.2659	0.02361	0.02457	0.173	0.02457	3.08021
15.1289	0.14646	29.6299	0.0207171	21.4241	0.02353	0.02457	0.173	0.02457	3.07991
15.2948	0.14497	29.7931	0.0206764	21.5787	0.02344	0.02458	0.173	0.02458	3.08037
15.3443	0.14586	29.9433	0.020627	21.7366	0.02336	0.02458	0.173	0.02458	3.08036
15.3463	0.14584	30.1132	0.0205822	21.9029	0.02328	0.02458	0.17301	0.02458	3.08015
15.3987	0.1449	30.269	0.0205445	22.0631	0.0232	0.02458	0.173	0.02458	3.08026
15.4078	0.14411	30.4348	0.0205067	22.2261	0.02312	0.02458	0.173	0.02458	3.07986
15.4719	0.14386	30.5829	0.0204676	22.3857	0.02304	0.02459	0.173	0.02459	3.08039
15.7146	0.14112	30.7474	0.0204318	22.5496	0.02296	0.02459	0.173	0.02459	3.08041
16.0055	0.13824	30.9008	0.0204053	22.7088	0.02288	0.02459	0.17302	0.02459	3.07994
16.2891	0.13552	31.0583	0.0203153	22.8756	0.02281	0.02459	0.17301	0.02459	3.07988
16.5825	0.13322	31.2201	0.0202862	23.049	0.02273	0.02459	0.17301	0.02459	3.07985
16.8409	0.13134	31.3848	0.020242	23.2208	0.02266	0.02459	0.17301	0.02459	3.08022
17.0711	0.12982	31.535	0.0202057	23.3696	0.02259	0.02459	0.173	0.02459	3.07985
17.2867	0.1285	31.6941	0.0201724	23.5121	0.02253	0.0246	0.173	0.0246	3.08039
17.4461	0.12724	31.8596	0.0201356	23.6777	0.02246	0.0246	0.17302	0.0246	3.0808
17.6206	0.12602	32.0227	0.0200904	23.8242	0.02239	0.0246	0.17301	0.0246	3.07986
17.8018	0.12488	32.1849	0.0200475	23.9891	0.02233	0.0246	0.173	0.0246	3.08022
17.9565	0.12378	32.3437	0.0200119	24.1441	0.02226	0.0246	0.173	0.0246	3.08022
18.1268	0.1226	32.5107	0.0199737	24.2952	0.02219	0.0246	0.173	0.0246	3.07976
18.2881	0.12149	32.6625	0.0199384	24.4554	0.02213	0.02461	0.173	0.02461	3.08038
18.4489	0.12046	32.8213	0.0199012	24.6219	0.02206	0.02461	0.173	0.02461	3.08043
18.6012	0.11942	32.9891	0.0198566	24.786	0.022	0.02461	0.17301	0.02461	3.08076
18.7764	0.1184	33.1526	0.0198222	24.9386	0.02194	0.02461	0.17301	0.02461	3.0799
18.9379	0.11742	33.2982	0.0197863	25.1067	0.02188	0.02461	0.173	0.02461	3.08022
19.1044	0.11645	33.4583	0.0197428	25.2729	0.02182	0.02461	0.173	0.02461	3.07997
19.2588	0.11551	33.6251	0.0197118	25.4211	0.02176	0.02461	0.173	0.02461	3.07994
19.4216	0.11459	33.7738	0.019677	25.5779	0.0217	0.02462	0.17301	0.02462	3.08078
19.5762	0.11369	33.9525	0.0196434	25.7428	0.02164	0.02462	0.17302	0.02462	3.08081
19.7299	0.1128	34.1082	0.0196183	25.9017	0.02158	0.02462	0.17302	0.02462	3.08081
19.8833	0.11191	34.2718	0.0195838	26.0581	0.02152	0.02462	0.17302	0.02462	3.08077
20.0396	0.111	34.4433	0.0195724	26.2247	0.02147	0.02462	0.17301	0.02462	3.08066
20.2093	0.11015	34.6185	0.0195201	26.3929	0.02141	0.02462	0.17301	0.02462	3.08018
20.3692	0.10928	34.7702	0.0194529	26.547	0.02135	0.02462	0.173	0.02462	3.0799
20.5353	0.10844	34.9156	0.019434	26.6866	0.0213	0.02462	0.173	0.02462	3.08006
20.6986	0.10762	35.0732	0.0194044	26.8566	0.02124	0.02462	0.173	0.02462	3.08012
20.8503	0.10681	35.2327	0.0193685	27.0216	0.02119	0.02462	0.173	0.02462	3.08004
21.0149	0.10601	35.3919	0.0193436	27.1911	0.02114	0.02462	0.173	0.02462	3.07989
21.1782	0.10522	35.5455	0.0193102	27.3492	0.02109	0.02463	0.173	0.02463	3.08036
21.344	0.10444	35.707	0.0192746	27.5286	0.02103	0.02463	0.17301	0.02463	3.08069
21.5009	0.10365	35.8655	0.0192455	27.6734	0.02098	0.02463	0.17301	0.02463	3.08072
21.6664	0.10281	36.0273	0.019213	27.8194	0.02093	0.02463	0.173	0.02463	3.08021
21.8392	0.10205	36.1841	0.0191864	27.9618	0.02088	0.02463	0.173	0.02463	3.0802
22.0094	0.1013	36.347	0.0191526	28.1369	0.02083	0.02463	0.173	0.02463	3.07981
22.1722	0.10058	36.5209	0.0191224	28.3042	0.02079	0.02463	0.173	0.02463	3.08027
22.3278	0.0999	36.681	0.019097	28.4501	0.02074	0.02463	0.173	0.02463	3.0798
22.4819	0.09921	36.8324	0.0190637	28.6089	0.02069	0.02463	0.173	0.02463	3.08019
22.6308	0.09853	37.0022	0.019036	28.7882	0.02064	0.02463	0.173	0.02463	3.08001
22.7913	0.09787	37.1492	0.0190099	28.9461	0.02059	0.02464	0.173	0.02464	3.08039
22.9496	0.09722	37.3158	0.0189739	29.0945	0.02055	0.02464	0.17301	0.02464	3.08063
23.0955	0.09656	37.4845	0.0189471	29.2476	0.0205	0.02464	0.17301	0.02464	3.08066
23.2607	0.09592	37.6351	0.0189157	29.4024	0.02046	0.02464	0.17301	0.02464	3.08071
23.4318	0.09529	37.7941	0.0188729	29.556	0.02041	0.02464	0.17302	0.02464	3.07997
23.5946	0.09467	37.9536	0.0188419	29.7127	0.02037	0.02464	0.17302	0.02464	3.07997
23.7429	0.09404	38.123	0.0188185	29.8824	0.02032	0.02464	0.17301	0.02464	3.08016
23.9028	0.0934	38.2645	0.0187863	30.0491	0.02028	0.02464	0.17301	0.02464	3.08007
24.0686	0.0928	38.4457	0.0187639	30.213	0.02023	0.02464	0.173	0.02464	3.07993
24.2311	0.0922	38.6004	0.0187339	30.3684	0.02019	0.02464	0.173	0.02464	3.08017
24.3868	0.0916	38.7671	0.0187137	30.535	0.02015	0.02465	0.173	0.02465	3.08032
24.5299	0.09104	38.9416	0.0186833	30.6967	0.02011	0.02465	0.17301	0.02465	3.08074
24.6926	0.09047	39.1122	0.018655	30.8499	0.02007	0.02465	0.17301	0.02465	3.08062
24.8546	0.0899	39.2852	0.0186371	31.0073	0.02002	0.02465	0.17301	0.02465	3.08058
25.0024	0.08934	39.4532	0.0186055	31.1636	0.01998	0.02465	0.17301	0.02465	3.08011
25.1783	0.08879	39.6334	0.0185914	31.3223	0.01994	0.02465	0.17301	0.02465	3.08003
25.3323	0.08825	39.7763	0.0185296	31.4926	0.0199	0.02465	0.173	0.02465	3.07999
25.4983	0.08775	39.9245	0.0184897	31.6409	0.01986	0.02465	0.173	0.02465	3.08009
25.6468	0.08714	40.0902	0.0184829	31.8215	0.01982	0.02465	0.173	0.02465	3.0801
25.8228	0.08663	40.2434	0.0184606	31.9729	0.01979	0.02466	0.17301	0.02466	3.08055
25.9778	0.08611	40.4141	0.0184328	32.1277	0.01975	0.02466	0.17301	0.02466	3.08054
26.1415	0.08559	40.5651	0.0184049	32.2922	0.01971	0.02466	0.17302	0.02466	3.07996
26.3042	0.08508	40.7271	0.018387	32.4563	0.01967	0.02466	0.173	0.02466	3.07996
26.4549	0.08457	40.8937	0.0183612	32.623	0.01963	0.02466	0.173	0.02466	3.08027
26.625	0.08409	41.0717	0.0183382	32.7853	0.0196	0.02466	0.173	0.02466	3.08026
26.7924	0.08361	41.2155	0.0183128	32.9371	0.01956	0.02466	0.173	0.02466	3.08003
26.9465	0.08312	41.3669	0.0182889	33.0951	0.01952	0.02466	0.173	0.02466	3.08016
27.0949	0.08264	41.5318	0.0182678	33.2473	0.01949	0.02466	0.173	0.02466	3.08014
27.2569	0.08219	41.6826	0.0182381	33.4141	0.01945	0.02466	0.173	0.02466	3.08013
27.4089	0.08174	41.8404	0.018211	33.5641	0.01942	0.02466	0.173	0.02466	3.08011
27.5643	0.08125	41.9977	0.018191	33.7016	0.01938	0.02466	0.173	0.02466	3.08009
27.7363	0.08076	42.1515	0.0181647	33.8687	0.01934	0.02467	0.173	0.02467	3.08034
27.9072	0.08033	42.3013	0.01814	34.0466	0.01931	0.02467	0.17301	0.02467	3.0806
28.0625	0.0799	42.4664	0.018114	34.2081	0.01928	0.02467	0.17301	0.02467	3.0805
28.2125	0.07944	42.6384	0.0180937	34.3667	0.01924	0.02467	0.173	0.02467	3.08025
28.363	0.07901	42.7926	0.0180646	34.5311	0.01921	0.02467	0.17301	0.02467	3.07976
28.5325	0.07858	42.9637	0.0180397	34.6975	0.01917	0.02467	0.173	0.02467	3.07986
28.6997	0.07815	43.1353	0.0180163	34.8682	0.01914	0.02467	0.173	0.02467	3.08001
28.8604	0.07773	43.2973	0.0179948	35.0155	0.01911	0.02467	0.173	0.02467	3.08007
29.0176	0.07731	43.4725	0.0179661	35.1678	0.01908	0.02467	0.17301	0.02467	3.08016
29.1763	0.0769	43.621	0.0179451	35.3239	0.01904	0.02467	0.173	0.02467	3.08007
29.3357	0.0765	43.7782	0.017922	35.4937	0.01901	0.02468	0.173	0.02468	3.0803
29.5038	0.07609	43.9326	0.0178994	35.6462	0.01898	0.02468	0.17301	0.02468	3.08058
29.6471	0.07569	44.0841	0.0178818	35.8012	0.01895	0.02468	0.17301	0.02468	3.08041
29.8089	0.07531	44.2574	0.0178554	35.9648	0.01892	0.02468	0.17301	0.02468	3.07992
29.9629	0.07492	44.4187	0.0178425	36.1282	0.01888	0.02468	0.17301	0.02468	3.07993
30.1212	0.07451	44.583	0.0178152	36.2868	0.01885	0.02468	0.17301	0.02468	3.0797
30.2838	0.0741	44.7365	0.017797	36.434	0.01882	0.02468	0.173	0.02468	3.07992
30.4406	0.07375	44.8972	0.0177748	36.5964	0.01879	0.02468	0.173	0.02468	3.08018
30.5978	0.07337	45.0576	0.0177576	36.7626	0.01876	0.02468	0.17301	0.02468	3.08019
30.7691	0.073	45.2155	0.0177393	36.9218	0.01873	0.02468	0.17301	0.02468	3.08018
30.9291	0.07263	45.3755	0.017722	37.088	0.0187	0.02469	0.173	0.02469	3.0803
31.0774	0.07228	45.5311	0.0177147	37.2485	0.01867	0.02469	0.17301	0.02469	3.08037
31.2376	0.07192	45.6847	0.017689	37.418	0.01864	0.02469	0.173	0.02469	3.07997
31.4014	0.07158	45.862	0.0176406	37.5693	0.01861	0.0247	0.173	0.0247	3.08042
31.5663	0.07125	46.0183	0.0176121	37.7217	0.01859	0.0247	0.173	0.0247	3.08041
31.726	0.07086	46.1748	0.0176046	37.8858	0.01856	0.0247	0.173	0.0247	3.08038
31.8785	0.07049	46.337	0.0175812	38.0437	0.01853	0.0247	0.17301	0.0247	3.08045
32.0256	0.07017	46.4959	0.0175643	38.2081	0.0185	0.0247	0.17301	0.0247	3.08028
32.1795	0.06984	46.656	0.0175464	38.3698	0.01847	0.0247	0.17301	0.0247	3.07995
32.3579	0.06951	46.8209	0.0175294	38.5384	0.01844	0.0247	0.17301	0.0247	3.07968
32.5014	0.06918	47.0033	0.0175087	38.7046	0.01842	0.0247	0.17301	0.0247	3.08019
32.6651	0.06885	47.1539	0.0174895	38.8616	0.01839	0.02471	0.173	0.02471	3.0801
32.8239	0.06854	47.312	0.0174774	39.0256	0.01836	0.02471	0.17301	0.02471	3.08046
32.9897	0.06823	47.4685	0.017453	39.1959	0.01833	0.02471	0.17301	0.02471	3.08023
33.1751	0.06789	47.634	0.0174397	39.3563	0.01831	0.02471	0.17301	0.02471	3.07981
33.3258	0.06754	47.8026	0.0174046	39.4928	0.01828	0.02471	0.17301	0.02471	3.07989
33.4743	0.06725	47.9695	0.017372	39.6521	0.01825	0.02471	0.173	0.02471	3.08024
33.6393	0.06693	48.1315	0.0173545	39.8287	0.01823	0.02471	0.173	0.02471	3.07966
33.7899	0.06663	48.2977	0.0173401	39.9881	0.0182	0.02472	0.173	0.02472	3.0802
33.9629	0.06632	48.4575	0.0173229	40.1461	0.01817	0.02472	0.173	0.02472	3.08017
34.1364	0.06602	48.614	0.0173038	40.322	0.01815	0.02472	0.17301	0.02472	3.08052
34.3086	0.06573	48.7812	0.0172829	40.4937	0.01812	0.02472	0.17301	0.02472	3.07986
34.4727	0.06543	48.9452	0.0172665	40.6519	0.01809	0.02472	0.173	0.02472	3.07965
34.6217	0.06514	49.1259	0.0172499	40.8145	0.01807	0.02473	0.173	0.02473	3.08044
34.7803	0.06485	49.2963	0.0172307	40.9864	0.01804	0.02473	0.173	0.02473	3.08018
34.9402	0.06457	49.4442	0.0172113	41.1487	0.01802	0.02473	0.173	0.02473	3.08028
35.103	0.06428	49.5996	0.0171936	41.2964	0.01799	0.02473	0.17301	0.02473	3.08031
35.2616	0.06399	49.7397	0.0171738	41.4674	0.01797	0.02473	0.17301	0.02473	3.07994
35.404	0.06373	49.9372	0.0171542	41.6274	0.01794	0.02474	0.173	0.02474	3.0803
35.5623	0.06347	50.1154	0.0171413	41.7865	0.01792	0.02474	0.17301	0.02474	3.08008
35.7306	0.06315	50.2656	0.0171255	41.9416	0.0179	0.02474	0.17301	0.02474	3.08015
35.8803	0.06287	50.4278	0.0171068	42.1095	0.01787	0.02474	0.173	0.02474	3.08021
36.0382	0.06263	50.5868	0.0170881	42.278	0.01785	0.02474	0.17301	0.02474	3.08049
36.2128	0.06235	50.7361	0.0170731	42.4393	0.01783	0.02474	0.17301	0.02474	3.08017
36.388	0.06206	50.8933	0.017031	42.5991	0.0178	0.02474	0.17301	0.02474	3.08002
36.5496	0.06183	51.0571	0.0170165	42.7429	0.01778	0.02474	0.173	0.02474	3.07967
36.6967	0.06159	51.2364	0.0169998	42.9006	0.01776	0.02474	0.173	0.02474	3.07965
36.8509	0.06128	51.41	0.0169837	43.0763	0.01773	0.02475	0.173	0.02475	3.0803
37.0133	0.06102	51.5713	0.0169682	43.2399	0.01771	0.02475	0.173	0.02475	3.08011
37.175	0.06079	51.7184	0.0169521	43.394	0.01769	0.02475	0.173	0.02475	3.08011
37.3241	0.06055	51.8699	0.0169312	43.5666	0.01767	0.02475	0.173	0.02475	3.08014
37.4847	0.0603	52.0259	0.0169134	43.7182	0.01764	0.02475	0.17301	0.02475	3.08042
37.6454	0.06002	52.1802	0.0168985	43.8756	0.01762	0.02475	0.173	0.02475	3.08023
37.803	0.05978	52.3554	0.0168847	44.0252	0.0176	0.02475	0.173	0.02475	3.08021
37.9616	0.05956	52.514	0.0168649	44.1799	0.01758	0.02476	0.17299	0.02476	3.08046
38.1244	0.0593	52.6779	0.016853	44.3499	0.01756	0.02476	0.173	0.02476	3.08029
38.2869	0.05903	52.8382	0.0168434	44.5013	0.01753	0.02476	0.173	0.02476	3.08019
38.441	0.05881	52.9959	0.0168179	44.6636	0.01751	0.02476	0.173	0.02476	3.0802
38.6019	0.05858	53.1493	0.016805	44.8229	0.01749	0.02476	0.173	0.02476	3.08016
38.7686	0.05835	53.3074	0.0167921	44.9836	0.01747	0.02476	0.173	0.02476	3.08017
38.9204	0.05809	53.4771	0.0167767	45.1313	0.01745	0.02476	0.173	0.02476	3.08033
39.1296	0.05785	53.6486	0.0167584	45.2922	0.01743	0.02476	0.17301	0.02476	3.0801
39.2982	0.05762	53.8024	0.01675	45.4634	0.01741	0.02476	0.17301	0.02476	3.07975
39.4657	0.0574	53.9649	0.0167349	45.6319	0.01738	0.02476	0.173	0.02476	3.07972
39.6318	0.05719	54.1389	0.0166871	45.7854	0.01736	0.02477	0.17299	0.02477	3.08047
39.7858	0.05694	54.2986	0.0166737	45.9537	0.01734	0.02477	0.17301	0.02477	3.07991
39.9374	0.0567	54.461	0.0166683	46.1121	0.01732	0.02477	0.17301	0.02477	3.08012
40.0984	0.05648	54.603	0.016651	46.276	0.0173	0.02477	0.173	0.02477	3.08013
40.2586	0.05628	54.7672	0.0166377	46.4334	0.01728	0.02477	0.173	0.02477	3.0801
40.4046	0.05607	54.9368	0.0166198	46.5941	0.01726	0.02477	0.17301	0.02477	3.07982
40.5639	0.05584	55.0966	0.0166077	46.759	0.01724	0.02477	0.17301	0.02477	3.07972
40.7281	0.05561	55.2472	0.0165917	46.9292	0.01722	0.02477	0.17301	0.02477	3.07971
40.8935	0.05541	55.4052	0.0165761	47.0894	0.0172	0.02478	0.173	0.02478	3.08093
41.0821	0.05522	55.5638	0.0165599	47.2517	0.01718	0.02478	0.17301	0.02478	3.08
41.2068	0.05501	55.7275	0.0165464	47.4095	0.01716	0.02478	0.173	0.02478	3.08021
41.364	0.05481	55.8996	0.0165322	47.578	0.01714	0.02478	0.17301	0.02478	3.07978
41.5359	0.05459	56.0691	0.0165164	47.7411	0.01712	0.02478	0.17301	0.02478	3.07975
41.6889	0.0544	56.2311	0.0164972	47.9189	0.0171	0.02478	0.173	0.02478	3.07969
41.8503	0.0542	56.3954	0.0164841	48.0678	0.01709	0.02479	0.17299	0.02479	3.08048
42.0107	0.05401	56.5664	0.0164671	48.2397	0.01706	0.02479	0.173	0.02479	3.08027
42.1671	0.05383	56.7234	0.016453	48.3806	0.01705	0.02479	0.17301	0.02479	3.07987
42.3093	0.05363	56.8827	0.0164346	48.5492	0.01703	0.02479	0.173	0.02479	3.08019
42.4778	0.05343	57.0317	0.0164128	48.7196	0.01701	0.02479	0.173	0.02479	3.08018
42.6389	0.05321	57.2171	0.0163889	48.8775	0.01699	0.0248	0.173	0.0248	3.08086
42.7882	0.05303	57.3785	0.01638	49.0365	0.01697	0.0248	0.173	0.0248	3.07959
42.9573	0.05286	57.548	0.0163649	49.2054	0.01695	0.0248	0.173	0.0248	3.07958
43.1277	0.05268	57.7046	0.0163467	49.3715	0.01693	0.0248	0.173	0.0248	3.07966
43.2771	0.05249	57.8553	0.016337	49.5286	0.01691	0.0248	0.17301	0.0248	3.07995
43.4367	0.0523	58.0124	0.016323	49.7049	0.01689	0.0248	0.173	0.0248	3.08017
43.6006	0.05209	58.1755	0.0163045	49.8474	0.01687	0.0248	0.173	0.0248	3.08019
43.7704	0.05192	58.3344	0.0162863	50.0128	0.01686	0.02481	0.173	0.02481	3.08105
43.9345	0.05173	58.4914	0.0162714	50.2033	0.01684	0.02481	0.173	0.02481	3.08096
44.0931	0.05156	58.6543	0.0162593	50.3683	0.01682	0.02481	0.173	0.02481	3.08082
44.2548	0.05138	58.8316	0.0162415	50.5245	0.0168	0.02481	0.173	0.02481	3.08073
44.4086	0.0512	58.9872	0.0162262	50.7224	0.01679	0.02481	0.173	0.02481	3.08072
44.5685	0.05102	59.1512	0.0162156	50.8919	0.01677	0.02481	0.173	0.02481	3.08023
44.732	0.05084	59.3009	0.0162019	51.0352	0.01675	0.02481	0.17301	0.02481	3.07994
44.8851	0.05067	59.4776	0.0161859	51.1945	0.01673	0.02481	0.17301	0.02481	3.07974
45.0481	0.05049	59.6267	0.0161693	51.3667	0.01671	0.02481	0.17301	0.02481	3.07986
45.207	0.05032	59.7953	0.0161592	51.5162	0.0167	0.02482	0.173	0.02482	3.08078
45.3779	0.05016	59.9478	0.016142	51.6706	0.01668	0.02482	0.173	0.02482	3.08072
45.5476	0.04999	60.0962	0.0161271	51.8174	0.01666	0.02482	0.17299	0.02482	3.08048
45.7162	0.04983	60.2637	0.0161121	51.9697	0.01664	0.02482	0.173	0.02482	3.08026
45.8896	0.04968	60.434	0.0160895	52.1313	0.01663	0.02482	0.173	0.02482	3.07984
46.0386	0.04948	60.5942	0.016068	52.305	0.01661	0.02482	0.173	0.02482	3.07975
46.1951	0.04931	60.7487	0.0160623	52.4443	0.01659	0.02482	0.173	0.02482	3.07967
46.3543	0.04917	60.911	0.0160514	52.597	0.01658	0.02482	0.173	0.02482	3.07964
46.5179	0.04902	61.0759	0.0160397	52.7605	0.01656	0.02482	0.17301	0.02482	3.07969
46.6639	0.04883	61.2431	0.0160249	52.9256	0.01655	0.02482	0.17301	0.02482	3.07987
46.8415	0.04869	61.4091	0.0160099	53.0863	0.01653	0.02482	0.17301	0.02482	3.08004
46.9996	0.04855	61.5706	0.0159953	53.2461	0.01651	0.02482	0.17301	0.02482	3.0797
47.1554	0.04837	61.7309	0.0159814	53.4094	0.0165	0.02482	0.17301	0.02482	3.07979
47.311	0.0482	61.8896	0.0159678	53.5722	0.01648	0.02483	0.173	0.02483	3.08099
47.4732	0.04804	62.0681	0.0159537	53.7266	0.01646	0.02483	0.173	0.02483	3.0809
47.6444	0.04789	62.2112	0.01594	53.8888	0.01645	0.02483	0.17299	0.02483	3.08068
47.7944	0.04775	62.3604	0.0159246	54.0575	0.01643	0.02483	0.17301	0.02483	3.08003
47.9612	0.0476	62.529	0.0159141	54.1983	0.01641	0.02483	0.173	0.02483	3.07981
48.1348	0.04747	62.6959	0.0158948	54.3619	0.0164	0.02483	0.173	0.02483	3.07975
48.2998	0.04728	62.8621	0.0158799	54.5125	0.01638	0.02483	0.173	0.02483	3.07973
48.4442	0.04715	63.0078	0.0158639	54.6934	0.01637	0.02483	0.173	0.02483	3.07975
48.6113	0.047	63.1803	0.0158496	54.8505	0.01635	0.02483	0.173	0.02483	3.07973
48.7778	0.04685	63.345	0.0158419	55.016	0.01633	0.02483	0.173	0.02483	3.07971
48.9362	0.04671	63.5179	0.0158218	55.1755	0.01632	0.02483	0.173	0.02483	3.07963
49.1163	0.04657	63.6831	0.0158071	55.3349	0.0163	0.02483	0.173	0.02483	3.07957
49.2888	0.04641	63.8376	0.0157956	55.5045	0.01629	0.02483	0.173	0.02483	3.07961
49.442	0.04625	64.0056	0.015783	55.6724	0.01627	0.02483	0.173	0.02483	3.07962
49.6057	0.04609	64.1811	0.0157691	55.8356	0.01626	0.02483	0.17301	0.02483	3.07975
49.7673	0.04597	64.3535	0.015755	55.9881	0.01624	0.02483	0.17301	0.02483	3.07969
49.9328	0.04584	64.5036	0.015745	56.1701	0.01622	0.02483	0.17301	0.02483	3.07973
50.1073	0.0457	64.6701	0.0157318	56.3212	0.01621	0.02483	0.173	0.02483	3.08015
50.2587	0.04556	64.8237	0.015714	56.4962	0.01619	0.02483	0.173	0.02483	3.07995
50.4267	0.04542	64.9856	0.0156991	56.643	0.01618	0.02484	0.173	0.02484	3.08115
50.5959	0.04526	65.1361	0.0156853	56.8065	0.01616	0.02484	0.173	0.02484	3.08014
50.7479	0.04514	65.3065	0.0156745	56.9806	0.01615	0.02484	0.17301	0.02484	3.08012
50.9064	0.04501	65.4629	0.0156656	57.1307	0.01613	0.02484	0.17301	0.02484	3.07999
51.0737	0.04489	65.6211	0.0156476	57.3062	0.01612	0.02484	0.173	0.02484	3.07974
51.2136	0.04476	65.802	0.0156354	57.4579	0.0161	0.02484	0.173	0.02484	3.07974
51.38	0.04459	65.9814	0.0156237	57.6183	0.01609	0.02484	0.173	0.02484	3.07974
51.5585	0.04447	66.1281	0.0156074	57.7825	0.01607	0.02484	0.173	0.02484	3.07961
51.709	0.04434	66.2909	0.0155946	57.9541	0.01606	0.02484	0.17301	0.02484	3.0798
51.8675	0.04422	66.4522	0.0155828	58.1088	0.01604	0.02484	0.17301	0.02484	3.0797
52.0433	0.04409	66.6125	0.0155681	58.2749	0.01603	0.02484	0.17301	0.02484	3.0797
52.2085	0.04397	66.7704	0.0155561	58.4209	0.01601	0.02484	0.17301	0.02484	3.07972
52.3612	0.04384	66.9222	0.0155408	58.5944	0.016	0.02484	0.17301	0.02484	3.07982
52.5159	0.0437	67.0836	0.0155285	58.7371	0.01598	0.02485	0.173	0.02485	3.08109
52.6763	0.04358	67.2603	0.0155143	58.9231	0.01597	0.02485	0.173	0.02485	3.08075
52.8492	0.04347	67.4276	0.0155053	59.0763	0.01595	0.02485	0.173	0.02485	3.08022
53.0148	0.04335	67.6016	0.0154903	59.2402	0.01594	0.02485	0.173	0.02485	3.08013
53.1626	0.04323	67.7764	0.0154781	59.3964	0.01592	0.02485	0.173	0.02485	3.07989
53.3257	0.0431	67.9343	0.0154679	59.5699	0.01591	0.02485	0.173	0.02485	3.07979
53.4882	0.04295	68.0926	0.0154515	59.7223	0.01589	0.02485	0.173	0.02485	3.07974
53.6416	0.04285	68.2608	0.0154393	59.8959	0.01588	0.02485	0.173	0.02485	3.07957
53.8062	0.04274	68.4159	0.0154311	60.0623	0.01586	0.02485	0.173	0.02485	3.0796
53.946	0.04262	68.5765	0.0154144	60.2093	0.01585	0.02485	0.17301	0.02485	3.0797
54.1075	0.0425	68.736	0.0154039	60.3754	0.01584	0.02486	0.173	0.02486	3.08114
54.2714	0.04238	68.9067	0.0153881	60.5356	0.01582	0.02486	0.17301	0.02486	3.08112
54.4537	0.04227	69.0527	0.0153734	60.7007	0.01581	0.02486	0.173	0.02486	3.08102
54.6144	0.04215	69.1952	0.015367	60.8522	0.01579	0.02486	0.17299	0.02486	3.0806
54.768	0.04203	69.3786	0.0153528	61.0158	0.01578	0.02486	0.17299	0.02486	3.08048
54.9237	0.0419	69.549	0.0153423	61.1735	0.01576	0.02486	0.17299	0.02486	3.08047
55.0806	0.04179	69.7116	0.0153228	61.3448	0.01575	0.02486	0.17299	0.02486	3.08047
55.2275	0.04168	69.8642	0.0153121	61.5095	0.01574	0.02486	0.17301	0.02486	3.08006
55.4076	0.04157	70.0365	0.0152998	61.6727	0.01572	0.02486	0.173	0.02486	3.07977
55.5829	0.04148	70.1955	0.0152904	61.826	0.01571	0.02486	0.173	0.02486	3.07973
55.7644	0.04136	70.3625	0.0152783	61.9902	0.01569	0.02486	0.173	0.02486	3.07975
55.9076	0.04123	70.5208	0.0152589	62.1475	0.01568	0.02486	0.17301	0.02486	3.0797
56.0671	0.0411	70.6666	0.0152459	62.317	0.01567	0.02486	0.17301	0.02486	3.0797
56.254	0.04101	70.8243	0.0152422	62.4714	0.01565	0.02486	0.17301	0.02486	3.0797
56.3857	0.04091	70.9898	0.0152278	62.6302	0.01564	0.02486	0.17301	0.02486	3.07971
56.5388	0.04078	71.139	0.0152054	62.7959	0.01563	0.02486	0.17301	0.02486	3.07971
56.7036	0.04068	71.343	0.0152039	62.9627	0.01561	0.02486	0.173	0.02486	3.08016
56.863	0.04057	71.4923	0.0151944	63.1302	0.0156	0.02486	0.173	0.02486	3.08015
57.0322	0.04047	71.6625	0.0151703	63.2962	0.01558	0.02487	0.173	0.02487	3.08114
57.1978	0.04036	71.8162	0.015166	63.4659	0.01557	0.02487	0.17299	0.02487	3.08065
57.349	0.04024	71.9733	0.0151575	63.613	0.01556	0.02487	0.17299	0.02487	3.08063
57.5102	0.04014	72.1312	0.0151299	63.7787	0.01554	0.02487	0.173	0.02487	3.0802
57.6662	0.04004	72.2887	0.0151167	63.9482	0.01553	0.02487	0.173	0.02487	3.08006
57.8338	0.03993	72.4407	0.0151214	64.1063	0.01552	0.02487	0.173	0.02487	3.08018
57.9986	0.03983	72.6121	0.0150963	64.2615	0.0155	0.02487	0.17301	0.02487	3.08013
58.1523	0.03973	72.7817	0.0150786	64.4387	0.01549	0.02487	0.173	0.02487	3.08013
58.3062	0.03963	72.928	0.0150809	64.5812	0.01548	0.02487	0.17301	0.02487	3.0801
58.471	0.03952	73.0988	0.0150631	64.7491	0.01546	0.02487	0.17301	0.02487	3.07969
58.6471	0.03941	73.2612	0.0150535	64.9221	0.01545	0.02488	0.17299	0.02488	3.0807
58.8224	0.03932	73.453	0.0150401	65.1004	0.01544	0.02488	0.173	0.02488	3.0802
58.9643	0.03922	73.6154	0.0150288	65.2597	0.01542	0.02488	0.17301	0.02488	3.07971
59.1213	0.03912	73.7878	0.0150207	65.399	0.01541	0.02488	0.173	0.02488	3.08016
59.3156	0.03901	73.9235	0.0150167	65.5726	0.0154	0.02488	0.173	0.02488	3.0799
59.4924	0.03892	74.1002	0.0149887	65.7416	0.01539	0.02489	0.173	0.02489	3.08096
59.6315	0.03882	74.2765	0.0149685	65.9078	0.01537	0.02489	0.173	0.02489	3.08106
59.8016	0.03873	74.4318	0.0149707	66.0753	0.01536	0.02489	0.17299	0.02489	3.08054
59.9688	0.03864	74.6019	0.014955	66.2379	0.01535	0.02489	0.17301	0.02489	3.08014
60.1313	0.03853	74.7585	0.0149461	66.4008	0.01533	0.02489	0.173	0.02489	3.08007
60.2989	0.03843	74.9102	0.0149345	66.5649	0.01532	0.0249	0.173	0.0249	3.08101
60.48	0.03834	75.0644	0.0149182	66.7234	0.01531	0.0249	0.173	0.0249	3.08113
60.6233	0.03825	75.2119	0.0149081	66.8887	0.0153	0.0249	0.17299	0.0249	3.08052
60.7803	0.03815	75.4069	0.014899	67.0341	0.01528	0.0249	0.17299	0.0249	3.08049
60.9333	0.03806	75.5815	0.0148845	67.1947	0.01527	0.0249	0.173	0.0249	3.0802
61.0817	0.03797	75.7434	0.0148739	67.3672	0.01526	0.0249	0.173	0.0249	3.08002
61.2442	0.0379	75.8912	0.0148632	67.5247	0.01524	0.0249	0.173	0.0249	3.08002
61.4151	0.03779	76.0501	0.0148512	67.6735	0.01523	0.0249	0.173	0.0249	3.08022
61.588	0.03767	76.2133	0.0148492	67.8418	0.01522	0.0249	0.173	0.0249	3.08021
61.7409	0.0376	76.3646	0.0148335	67.9936	0.01521	0.0249	0.17301	0.0249	3.0797
61.8903	0.03751	76.5348	0.0148242	68.1643	0.01519	0.0249	0.17301	0.0249	3.07972
62.0544	0.03741	76.6974	0.0148192	68.3351	0.01518	0.0249	0.173	0.0249	3.08015
62.2081	0.03733	76.8613	0.0147996	68.5003	0.01517	0.0249	0.173	0.0249	3.08013
62.3732	0.03724	77.03	0.0147802	68.6535	0.01516	0.0249	0.173	0.0249	3.08003
62.5437	0.03715	77.1879	0.0147683	68.8112	0.01514	0.02491	0.173	0.02491	3.0811
62.7261	0.03706	77.3581	0.0147594	68.9702	0.01513	0.02491	0.17299	0.02491	3.08049
62.8843	0.03697	77.5181	0.0147431	69.1519	0.01512	0.02491	0.17301	0.02491	3.08009
63.0375	0.03689	77.6688	0.0147385	69.3126	0.01511	0.02491	0.173	0.02491	3.08008
63.2125	0.0368	77.8323	0.0147248	69.4802	0.01509	0.02491	0.173	0.02491	3.08027
63.3946	0.03672	77.986	0.0147089	69.6367	0.01508	0.02491	0.173	0.02491	3.08014
63.5431	0.03664	78.1636	0.0147021	69.7961	0.01507	0.02491	0.17301	0.02491	3.07972
63.6994	0.03655	78.3246	0.0146911	69.9637	0.01506	0.02492	0.17299	0.02492	3.0805
63.8599	0.03645	78.4922	0.0146728	70.1168	0.01504	0.02492	0.17301	0.02492	3.08019
64.0256	0.03636	78.654	0.014667	70.2768	0.01503	0.02492	0.17301	0.02492	3.08007
64.1864	0.03627	78.8218	0.0146602	70.4465	0.01502	0.02492	0.173	0.02492	3.08002
64.3425	0.0362	78.9846	0.014646	70.6107	0.01501	0.02492	0.173	0.02492	3.08004
64.509	0.03612	79.1425	0.0146295	70.7673	0.01499	0.02492	0.173	0.02492	3.08005
64.6762	0.03605	79.3152	0.0146228	70.924	0.01498	0.02492	0.173	0.02492	3.08019
64.8282	0.03596	79.4829	0.0146082	71.0994	0.01497	0.02492	0.173	0.02492	3.08019
64.9867	0.03588	79.6367	0.0145993	71.2719	0.01496	0.02493	0.17299	0.02493	3.08057
65.1596	0.0358	79.7999	0.0145905	71.4394	0.01495	0.02493	0.173	0.02493	3.08024
65.31	0.03571	79.9673	0.0145724	71.5988	0.01493	0.02493	0.17301	0.02493	3.0797
65.4698	0.03562	80.1284	0.0145612	71.7407	0.01492	0.02494	0.173	0.02494	3.08073
65.6322	0.03555	80.2901	0.0145439	71.9166	0.01491	0.02494	0.173	0.02494	3.08089
65.7885	0.03547	80.4489	0.0145228	72.074	0.0149	0.02494	0.17299	0.02494	3.08049
65.9484	0.03539	80.6124	0.0145015	72.2328	0.01488	0.02494	0.173	0.02494	3.08006
66.1101	0.03532	80.7636	0.014504	72.3914	0.01487	0.02494	0.173	0.02494	3.08004
66.2877	0.03523	80.9369	0.0144941	72.5532	0.01486	0.02494	0.173	0.02494	3.08013
66.4477	0.03516	81.0864	0.0144854	72.7176	0.01485	0.02494	0.173	0.02494	3.08015
66.6167	0.03508	81.2561	0.0144758	72.8941	0.01484	0.02494	0.173	0.02494	3.08038
66.7672	0.035	81.4169	0.014472	73.0651	0.01482	0.02494	0.173	0.02494	3.08016
66.9233	0.03491	81.5761	0.0144563	73.222	0.01481	0.02494	0.173	0.02494	3.08017
67.0876	0.03484	81.7361	0.0144465	73.3957	0.0148	0.02495	0.173	0.02495	3.08083
67.2421	0.03476	81.9071	0.0144298	73.5874	0.01479	0.02495	0.17299	0.02495	3.08049
67.4097	0.03469	82.0502	0.0144215	73.7335	0.01478	0.02495	0.17301	0.02495	3.08015
67.5926	0.03462	82.2197	0.014408	73.9019	0.01477	0.02495	0.173	0.02495	3.0802
67.7892	0.03454	82.3819	0.0144098	74.073	0.01475	0.02495	0.173	0.02495	3.0801
67.9616	0.03447	82.5504	0.0143813	74.2129	0.01474	0.02496	0.173	0.02496	3.08059
68.1151	0.0344	82.7158	0.0143709	74.3666	0.01473	0.02496	0.17301	0.02496	3.08012
68.2715	0.03432	82.8843	0.0143685	74.5313	0.01472	0.02496	0.173	0.02496	3.08016
68.4558	0.03424	83.0389	0.0143536	74.6954	0.01471	0.02496	0.173	0.02496	3.08021
68.5855	0.03417	83.1991	0.014352	74.8451	0.01469	0.02496	0.173	0.02496	3.08036
68.7361	0.03408	83.3781	0.0143328	75.0056	0.01468	0.02496	0.173	0.02496	3.08043
68.8937	0.03402	83.5385	0.0143284	75.1713	0.01467	0.02496	0.173	0.02496	3.08031
69.0556	0.03394	83.7224	0.0143152	75.3424	0.01466	0.02496	0.173	0.02496	3.08023
69.2147	0.03387	83.916	0.0143061	75.5432	0.01465	0.02497	0.173	0.02497	3.0802
69.378	0.0338	84.0734	0.0142939	75.6809	0.01464	0.02497	0.173	0.02497	3.08021
69.5393	0.03373	84.2273	0.0142866	75.8421	0.01462	0.02497	0.173	0.02497	3.08023
69.7057	0.03366	84.3893	0.0142723	75.9996	0.01461	0.02497	0.17299	0.02497	3.08021
69.8646	0.03359	84.5465	0.0142641	76.1567	0.0146	0.02497	0.173	0.02497	3.0802
70.0352	0.03352	84.7155	0.0142524	76.3043	0.01459	0.02497	0.173	0.02497	3.08043
70.192	0.03345	84.8787	0.0142362	76.4769	0.01458	0.02497	0.173	0.02497	3.08042
70.3525	0.03338	85.0516	0.0142309	76.6269	0.01457	0.02497	0.173	0.02497	3.08034
70.5189	0.03331	85.2155	0.0142162	76.7884	0.01455	0.02497	0.173	0.02497	3.08016
70.6783	0.03324	85.3909	0.0142099	76.9474	0.01454	0.02497	0.173	0.02497	3.0802
70.8282	0.03318	85.5762	0.0141985	77.123	0.01453	0.02497	0.173	0.02497	3.08023
70.999	0.0331	85.7166	0.0141847	77.2991	0.01452	0.02498	0.173	0.02498	3.08063
71.1591	0.03304	85.9109	0.0141758	77.4706	0.01451	0.02498	0.173	0.02498	3.08068
71.3286	0.03297	86.0739	0.0141635	77.6352	0.0145	0.02498	0.173	0.02498	3.08077
71.4848	0.03289	86.23	0.0141536	77.8108	0.01449	0.02498	0.17299	0.02498	3.08022
72.0653	0.03269	86.4041	0.0141402	77.9579	0.01447	0.02498	0.17301	0.02498	3.08008
72.144	0.03262	86.5749	0.0141244	78.1012	0.01446	0.02498	0.173	0.02498	3.08041
72.3051	0.03255	86.7316	0.0141075	78.2856	0.01445	0.02498	0.173	0.02498	3.08028
72.4636	0.03249	86.8858	0.0140893	78.4464	0.01444	0.02498	0.173	0.02498	3.08023
72.6219	0.03242	87.0688	0.0140843	78.5971	0.01443	0.02498	0.173	0.02498	3.08022
72.7892	0.03236	87.2401	0.0140748	78.7552	0.01442	0.02498	0.173	0.02498	3.08018
72.9581	0.0323	87.4156	0.0140647	78.9215	0.01441	0.02499	0.173	0.02499	3.08055
73.1115	0.03223	87.5664	0.0140576	79.0777	0.01439	0.02499	0.173	0.02499	3.08043
73.2751	0.03216	87.7202	0.0140458	79.2569	0.01438	0.02499	0.173	0.02499	3.08021
73.4382	0.0321	87.8747	0.014034	79.4354	0.01437	0.02499	0.17301	0.02499	3.08018
73.6055	0.03204	88.034	0.0140238	79.5749	0.01436	0.02499	0.173	0.02499	3.08019
73.7572	0.03197	88.1957	0.0140183	79.7452	0.01435	0.02499	0.173	0.02499	3.0801
73.9322	0.03191	88.3573	0.0140051	79.894	0.01434	0.02499	0.173	0.02499	3.08023
74.0817	0.03185	88.5272	0.013998	80.0834	0.01433	0.02499	0.173	0.02499	3.08039
74.247	0.03177	88.7041	0.0139853	80.2316	0.01432	0.02499	0.173	0.02499	3.08033
74.4037	0.03172	88.8695	0.0139713	80.399	0.01431	0.02499	0.173	0.02499	3.08025
74.57	0.03166	89.0303	0.0139593	80.5587	0.01429	0.02499	0.173	0.02499	3.08017
74.7338	0.0316	89.2197	0.0139502	80.7234	0.01428	0.025	0.173	0.025	3.08025
74.8963	0.03153	89.3607	0.013948	80.8778	0.01427	0.025	0.173	0.025	3.08031
75.0648	0.03147	89.5132	0.0139322	81.0497	0.01426	0.025	0.17299	0.025	3.08027
75.2163	0.03142	89.6702	0.0139188	81.2016	0.01425	0.025	0.173	0.025	3.0802
75.381	0.03135	89.8303	0.0139099	81.3675	0.01424	0.025	0.173	0.025	3.08007
75.5453	0.03129	90.001	0.0139034	81.5265	0.01423	0.025	0.17299	0.025	3.08021
75.7143	0.03123	90.1752	0.0138845	81.6856	0.01422	0.025	0.173	0.025	3.08025
75.8713	0.03117	90.3688	0.0138752	81.8508	0.01421	0.025	0.173	0.025	3.08027
76.0372	0.03111	90.5124	0.013869	82.0053	0.0142	0.025	0.173	0.025	3.08016
76.21	0.03106	90.6811	0.0138554	82.169	0.01419	0.02501	0.173	0.02501	3.08053
76.3569	0.03099	90.844	0.0138484	82.3315	0.01417	0.02501	0.173	0.02501	3.08054
76.5259	0.03093	91.0102	0.0138396	82.4895	0.01416	0.02501	0.173	0.02501	3.08024
76.6854	0.03088	91.181	0.0138251	82.6519	0.01415	0.02501	0.173	0.02501	3.07994
76.8484	0.03082	91.3833	0.0138196	82.8078	0.01414	0.02501	0.173	0.02501	3.08021
77.0196	0.03076	91.5328	0.0138064	82.972	0.01413	0.02501	0.173	0.02501	3.0802
77.1812	0.03071	91.6941	0.0137914	83.1418	0.01412	0.02501	0.173	0.02501	3.08015
77.336	0.03064	91.8562	0.0137906	83.309	0.01411	0.02501	0.173	0.02501	3.08019
77.4957	0.03059	92.0233	0.0137765	83.4748	0.0141	0.02501	0.173	0.02501	3.08031
77.667	0.03053	92.1678	0.013766	83.6393	0.01409	0.02501	0.173	0.02501	3.08036
77.8165	0.03047	92.3222	0.0137566	83.7931	0.01408	0.02501	0.173	0.02501	3.08017
77.9697	0.03042	92.4823	0.0137428	83.9591	0.01407	0.02502	0.173	0.02502	3.08035
78.1568	0.03036	92.638	0.0137381	84.1179	0.01405	0.02502	0.173	0.02502	3.08023
78.3047	0.0303	92.8321	0.0137253	84.2772	0.01404	0.02502	0.173	0.02502	3.08025
78.4654	0.03026	92.9894	0.0137089	84.4447	0.01403	0.02502	0.17299	0.02502	3.08026
78.6251	0.03018	93.1499	0.0137066	84.603	0.01402	0.02502	0.173	0.02502	3.08011
78.7878	0.03014	93.3231	0.0137005	84.7677	0.01401	0.02502	0.173	0.02502	3.08005
78.9544	0.03009	93.4663	0.0136795	84.9521	0.014	0.02502	0.173	0.02502	3.08004
79.8646	0.02981	93.6252	0.0136766	85.1193	0.01399	0.02502	0.173	0.02502	3.08002
79.9388	0.02975	93.7959	0.0136685	85.2719	0.01398	0.02502	0.173	0.02502	3.07998
80.0988	0.02971	93.9726	0.0136531	85.4405	0.01397	0.02502	0.173	0.02502	3.08042
80.2541	0.02966	94.1461	0.0136434	85.6062	0.01396	0.02503	0.173	0.02503	3.08055
80.4192	0.02959	94.3059	0.0136399	85.8015	0.01395	0.02503	0.17301	0.02503	3.08055
80.5841	0.02955	94.4684	0.01362	85.9908	0.01394	0.02503	0.173	0.02503	3.0804
80.7436	0.02949	94.6277	0.0136071	86.1416	0.01393	0.02503	0.173	0.02503	3.08028
80.9175	0.02944	94.7882	0.0136043	86.3072	0.01392	0.02503	0.173	0.02503	3.08027
81.0928	0.02938	94.9546	0.0135927	86.4855	0.0139	0.02503	0.173	0.02503	3.08027
81.2548	0.02934	95.1088	0.0135846	86.6512	0.01389	0.02503	0.17301	0.02503	3.08017
81.4088	0.02928	95.281	0.0135697	86.8069	0.01388	0.02503	0.17301	0.02503	3.08014
81.5886	0.02923	95.4564	0.0135628	86.9529	0.01387	0.02503	0.173	0.02503	3.08009
81.7514	0.02918	95.6376	0.0135494	87.1202	0.01386	0.02503	0.17298	0.02503	3.08023
81.9159	0.02913	95.7888	0.0135406	87.2829	0.01385	0.02503	0.17299	0.02503	3.08021
82.0754	0.02907	95.9478	0.0135301	87.4499	0.01384	0.02503	0.173	0.02503	3.08021
82.2332	0.02903	96.1086	0.013516	87.6048	0.01383	0.02504	0.173	0.02504	3.08029
82.3928	0.02898	96.2747	0.0135059	87.7722	0.01382	0.02504	0.17298	0.02504	3.08022
82.5607	0.02893	96.4452	0.0134888	87.9348	0.01381	0.02504	0.173	0.02504	3.08008
82.7215	0.02888	96.597	0.0134776	88.0994	0.0138	0.02504	0.173	0.02504	3.08012
82.8987	0.02883	96.7568	0.0134726	88.2626	0.01379	0.02504	0.173	0.02504	3.08022
83.0571	0.02878	96.9268	0.0134601	88.4195	0.01378	0.02504	0.173	0.02504	3.08027
83.2114	0.02873	97.1182	0.0134508	88.5871	0.01377	0.02504	0.173	0.02504	3.08018
83.3736	0.02868	97.2909	0.0134396	88.7518	0.01376	0.02505	0.173	0.02505	3.08033
83.5314	0.02862	97.447	0.0134343	88.9115	0.01375	0.02505	0.173	0.02505	3.08027
83.7044	0.02857	97.6202	0.013423	89.082	0.01374	0.02505	0.173	0.02505	3.08025
83.8704	0.02853	97.7855	0.0134109	89.2545	0.01373	0.02505	0.173	0.02505	3.07993
84.0327	0.02849	97.9514	0.013402	89.4098	0.01372	0.02505	0.173	0.02505	3.08022
84.2001	0.02844	98.1079	0.0133933	89.5815	0.01371	0.02505	0.173	0.02505	3.08025
84.3694	0.02838	98.2749	0.0133847	89.7437	0.0137	0.02505	0.173	0.02505	3.08029
84.5383	0.02834	98.4323	0.0133743	89.9015	0.01369	0.02505	0.173	0.02505	3.08019
84.7093	0.02829	98.587	0.0133645	90.0714	0.01367	0.02506	0.173	0.02506	3.08053
84.8807	0.02824	98.7368	0.0133606	90.2369	0.01366	0.02506	0.173	0.02506	3.08026
85.0408	0.0282	98.8621	0.0133546	90.4189	0.01365	0.02506	0.173	0.02506	3.08023
85.204	0.02815	98.9614	0.0133522	90.5942	0.01364	0.02506	0.173	0.02506	3.08024
85.3639	0.0281	99.058	0.0133488	90.7661	0.01363	0.02506	0.17301	0.02506	3.08012
85.5165	0.02805	99.1492	0.0133389	90.9245	0.01362	0.02506	0.173	0.02506	3.08
85.6887	0.02801	99.2282	0.0133357	91.0935	0.01361	0.02506	0.173	0.02506	3.07991
85.8584	0.02795	99.2994	0.0133358	91.2677	0.0136	0.02506	0.173	0.02506	3.07996
86.028	0.0279	99.3745	0.0133339	91.4355	0.01359	0.02506	0.17299	0.02506	3.08018
86.1931	0.02787	99.4279	0.0133319	91.6045	0.01358	0.02506	0.173	0.02506	3.08015
86.3401	0.02782	99.4788	0.0133338	91.7549	0.01357	0.02506	0.173	0.02506	3.08008
86.5099	0.02777	99.519	0.013333	91.9137	0.01356	0.02506	0.173	0.02506	3.08022
86.6889	0.02773	99.5583	0.0133293	92.0879	0.01355	0.02507	0.17299	0.02507	3.0809
86.8354	0.02768	99.6002	0.0133265	92.2268	0.01354	0.02507	0.173	0.02507	3.08033
86.9995	0.02769	99.6315	0.0133337	92.3929	0.01353	0.02507	0.173	0.02507	3.08029
87.176	0.0276	99.6603	0.0133299	92.5626	0.01352	0.02507	0.173	0.02507	3.07992
87.3321	0.02755	99.6871	0.0133177	92.7414	0.01351	0.02507	0.17298	0.02507	3.08021
87.496	0.0275	99.7098	0.0133228	92.9077	0.0135	0.02507	0.17301	0.02507	3.08029
87.6604	0.02746	99.732	0.0133281	93.0711	0.01349	0.02507	0.173	0.02507	3.08025
87.8285	0.02742	99.7528	0.0133301	93.2229	0.01348	0.02508	0.173	0.02508	3.08088
87.983	0.02737	99.7718	0.0133154	93.3958	0.01347	0.02508	0.173	0.02508	3.08085
88.1489	0.02732	99.7885	0.0133228	93.5724	0.01346	0.02508	0.173	0.02508	3.08038
88.3161	0.02728	99.8031	0.0133252	93.7236	0.01345	0.02508	0.173	0.02508	3.08067
88.4804	0.02724	99.8172	0.0133233	93.8997	0.01344	0.02508	0.17301	0.02508	3.08048
88.6693	0.0272	99.8295	0.0133272	94.0577	0.01343	0.02508	0.173	0.02508	3.08029
88.8274	0.02715	99.8415	0.0133276	94.2161	0.01342	0.02508	0.173	0.02508	3.08028
89.7697	0.02693	99.853	0.0133199	94.3825	0.01341	0.02508	0.173	0.02508	3.08006
89.8386	0.02689	99.8632	0.0133198	94.5457	0.0134	0.02508	0.173	0.02508	3.07998
89.9928	0.02684	99.8727	0.0133259	94.7067	0.01339	0.02508	0.17298	0.02508	3.08023
90.1446	0.02681	99.882	0.0133243	94.879	0.01338	0.02508	0.173	0.02508	3.08008
90.3269	0.02676	99.8907	0.0133166	95.0423	0.01337	0.02508	0.17301	0.02508	3.08029
90.4845	0.02673	99.8974	0.0133252	95.1997	0.01336	0.02508	0.173	0.02508	3.08029
90.6372	0.02668	99.9031	0.0133317	95.3688	0.01335	0.02508	0.173	0.02508	3.08028
90.804	0.02664	99.9095	0.0133285	95.5324	0.01334	0.02509	0.173	0.02509	3.08086
90.97	0.0266	99.9154	0.0133211	95.695	0.01333	0.02509	0.173	0.02509	3.08085
91.1361	0.02655	99.9212	0.0133261	95.8567	0.01332	0.02509	0.173	0.02509	3.08057
91.2984	0.02651	99.9261	0.0133269	96.0239	0.01331	0.02509	0.173	0.02509	3.0806
91.4608	0.02647	99.9307	0.0133231	96.1872	0.0133	0.02509	0.17301	0.02509	3.08046
91.6367	0.02643	99.9349	0.0133249	96.3633	0.01329	0.02509	0.17299	0.02509	3.08027
91.81	0.02639	99.9391	0.01333	96.542	0.01328	0.02509	0.173	0.02509	3.08027
91.9753	0.02634	99.9428	0.0133215	96.709	0.01327	0.02509	0.173	0.02509	3.08021
92.1445	0.02629	99.9464	0.0133228	96.8744	0.01326	0.02509	0.17299	0.02509	3.08012
92.3007	0.02627	99.9592	0.0133157	97.0284	0.01325	0.02509	0.17301	0.02509	3.08029
92.4748	0.02623	99.9633	0.0133264	97.1884	0.01324	0.0251	0.173	0.0251	3.08051
92.6448	0.02619	99.9689	0.0133182	97.3552	0.01323	0.0251	0.173	0.0251	3.08078
92.8112	0.02615	99.9905	0.0133149	97.5511	0.01322	0.0251	0.173	0.0251	3.08027
92.9665	0.02611	100.039	0.0133151	97.6865	0.01321	0.0251	0.173	0.0251	3.0801
93.1346	0.02607	100.117	0.0133052	97.8507	0.0132	0.0251	0.17299	0.0251	3.08014
93.3033	0.02602	100.252	0.0132928	98.0174	0.0132	0.0251	0.173	0.0251	3.08008
93.46	0.02599	100.417	0.0132718	98.1899	0.01319	0.02511	0.173	0.02511	3.08085
93.6248	0.02595	100.618	0.0132537	98.3384	0.01318	0.02511	0.173	0.02511	3.08059
93.7848	0.02591	100.883	0.0132403	98.4961	0.01317	0.02511	0.173	0.02511	3.08042
93.9498	0.02588	101.132	0.0132118	98.6568	0.01316	0.02511	0.173	0.02511	3.08073
94.117	0.02583	101.447	0.0131861	98.7921	0.01315	0.02511	0.17301	0.02511	3.08052
94.2935	0.0258	101.782	0.013168	98.9019	0.01315	0.02511	0.173	0.02511	3.08028
94.4591	0.02576	102.111	0.0131384	99.0034	0.01314	0.02511	0.173	0.02511	3.0801
94.6357	0.02572	102.466	0.0131096	99.0995	0.01314	0.02511	0.173	0.02511	3.08028
94.7934	0.02568	102.842	0.0130858	99.1836	0.01314	0.02512	0.17299	0.02512	3.08085
94.9731	0.02564	103.251	0.0130581	99.2589	0.01313	0.02512	0.173	0.02512	3.08027
95.1289	0.02561	103.717	0.0130357	99.3209	0.01313	0.02512	0.173	0.02512	3.08032
95.2997	0.02558	104.084	0.0130024	99.3818	0.01313	0.02512	0.173	0.02512	3.0803
95.4804	0.02553	104.497	0.0129692	99.4393	0.01313	0.02512	0.173	0.02512	3.08005
95.6337	0.02549	104.931	0.0129434	99.4931	0.01313	0.02512	0.173	0.02512	3.0801
95.7943	0.02546	105.378	0.0129169	99.5396	0.01312	0.02512	0.173	0.02512	3.08011
95.9552	0.02542	105.874	0.0128798	99.5753	0.01312	0.02512	0.173	0.02512	3.0801
96.1102	0.02539	106.386	0.0128583	99.6096	0.01312	0.02513	0.173	0.02513	3.08059
96.2808	0.02535	106.798	0.0128319	99.64	0.01312	0.02513	0.173	0.02513	3.08056
96.459	0.02531	107.263	0.0128022	99.6689	0.01312	0.02513	0.173	0.02513	3.08029
96.6364	0.02527	107.735	0.0127762	99.6976	0.01312	0.02513	0.173	0.02513	3.08032
96.7866	0.02523	108.199	0.0127494	99.7218	0.01312	0.02513	0.173	0.02513	3.08001
96.9495	0.0252	108.697	0.0127212	99.7424	0.01312	0.02513	0.173	0.02513	3.08011
97.1215	0.02517	109.156	0.0126957	99.7642	0.01312	0.02514	0.173	0.02514	3.0801
97.2772	0.02511	109.617	0.0126675	99.7823	0.01312	0.02514	0.173	0.02514	3.0801
97.4295	0.02507	110.089	0.0126403	99.7988	0.01312	0.02514	0.173	0.02514	3.08008
97.6203	0.02505	110.59	0.0126125	99.8131	0.01312	0.02514	0.173	0.02514	3.08008
97.7564	0.02502	111.045	0.0125853	99.8256	0.01312	0.02515	0.17299	0.02515	3.08093
97.925	0.02499	111.535	0.0125622	99.8391	0.01311	0.02515	0.173	0.02515	3.08054
98.0898	0.02495	112.044	0.0125352	99.8503	0.01311	0.02515	0.173	0.02515	3.0807
98.2477	0.02492	112.515	0.0125071	99.8601	0.01311	0.02515	0.173	0.02515	3.08084
98.4098	0.02488	113.026	0.0124794	99.8697	0.01311	0.02515	0.173	0.02515	3.08033
98.5664	0.02484	113.503	0.0124507	99.878	0.01311	0.02515	0.173	0.02515	3.08016
98.7188	0.02481	113.963	0.0124733	99.886	0.01311	0.02515	0.173	0.02515	3.08017
98.8545	0.0248	114.434	0.0123991	99.8929	0.01311	0.02515	0.173	0.02515	3.08003
98.9662	0.02478	114.962	0.0123724	99.9001	0.01311	0.02515	0.173	0.02515	3.08009
99.0589	0.02477	115.436	0.0123467	99.9059	0.01311	0.02516	0.17299	0.02516	3.08085
99.1483	0.02476	115.926	0.0123204	99.9116	0.01311	0.02516	0.173	0.02516	3.08059
99.2212	0.02474	116.399	0.0122968	99.9174	0.01311	0.02516	0.173	0.02516	3.08008
99.2893	0.02473	116.847	0.0122739	99.9229	0.01311	0.02516	0.173	0.02516	3.08011
99.3514	0.02472	117.43	0.0122565	99.9281	0.01311	0.02516	0.173	0.02516	3.08016
99.4094	0.02471	117.844	0.0122133	99.9325	0.01311	0.02516	0.173	0.02516	3.08013
99.4645	0.0247	118.337	0.0121907	99.9365	0.01311	0.02517	0.17299	0.02517	3.08091
99.5146	0.0247	118.845	0.0121615	99.9407	0.01311	0.02517	0.17299	0.02517	3.08087
99.5557	0.0247	119.341	0.012137	99.9442	0.01311	0.02517	0.17299	0.02517	3.08054
99.5896	0.02469	119.878	0.0121036	99.9478	0.01311	0.02517	0.173	0.02517	3.08059
99.6277	0.02469	120.357	0.012079	99.9608	0.01311	0.02517	0.173	0.02517	3.08059
99.6597	0.02469	120.87	0.0120629	99.964	0.01311	0.02517	0.173	0.02517	3.08047
99.6843	0.02468	121.377	0.0120444	99.9758	0.01311	0.02517	0.173	0.02517	3.08095
99.7087	0.02469	121.904	0.012015	100.013	0.01311	0.02517	0.173	0.02517	3.08088
99.7308	0.02468	122.401	0.0119799	100.081	0.0131	0.02517	0.173	0.02517	3.0801
99.7504	0.02468	122.907	0.0119518	100.179	0.01309	0.02517	0.173	0.02517	3.08011
99.7687	0.02468	123.362	0.0119364	100.35	0.01308	0.02517	0.173	0.02517	3.08011
99.7841	0.02468	123.865	0.0119016	100.538	0.01306	0.02518	0.17299	0.02518	3.08056
99.7994	0.02467	124.325	0.0118782	100.764	0.01304	0.02518	0.17299	0.02518	3.08059
99.8147	0.02467	124.827	0.0118601	101.005	0.01302	0.02518	0.173	0.02518	3.0807
99.8268	0.02468	125.319	0.0118432	101.286	0.013	0.02518	0.173	0.02518	3.08005
99.8394	0.02468	125.794	0.0118052	101.587	0.01298	0.02518	0.173	0.02518	3.08016
99.8504	0.02467	126.29	0.0117831	101.94	0.01296	0.02518	0.173	0.02518	3.08015
99.8598	0.02467	126.783	0.011763	102.308	0.01293	0.02519	0.17299	0.02519	3.08086
99.8694	0.02467	127.273	0.0117352	102.65	0.01291	0.02519	0.17299	0.02519	3.08059
99.8778	0.02466	127.77	0.011704	103.044	0.01288	0.02519	0.173	0.02519	3.0806
99.8862	0.02466	128.248	0.0116778	103.468	0.01285	0.02519	0.173	0.02519	3.0806
99.8935	0.02467	128.754	0.0116673	103.853	0.01283	0.02519	0.173	0.02519	3.08067
99.9004	0.02467	129.24	0.0116412	104.294	0.0128	0.02519	0.173	0.02519	3.08062
99.9069	0.02467	129.728	0.011606	104.695	0.01277	0.02519	0.173	0.02519	3.08007
99.9129	0.02467	130.266	0.0115887	105.17	0.01275	0.02519	0.173	0.02519	3.08011
99.9186	0.02467	130.723	0.0115628	105.712	0.01272	0.0252	0.17299	0.0252	3.08052
99.9237	0.02466	131.232	0.0115334	106.203	0.01269	0.0252	0.17299	0.0252	3.08053
99.9285	0.02466	131.71	0.0115195	106.64	0.01267	0.0252	0.173	0.0252	3.08058
99.9331	0.02466	132.193	0.0114877	107.04	0.01264	0.0252	0.173	0.0252	3.08058
99.937	0.02466	132.701	0.0114662	107.481	0.01261	0.0252	0.17301	0.0252	3.08076
99.9412	0.02466	133.2	0.0114498	107.965	0.01259	0.0252	0.173	0.0252	3.08065
99.945	0.02466	133.664	0.0114035	108.4	0.01256	0.0252	0.173	0.0252	3.08018
99.9489	0.02466	134.099	0.0113792	108.884	0.01254	0.0252	0.173	0.0252	3.08009
99.9681	0.02466	134.785	0.0113744	109.367	0.01251	0.0252	0.173	0.0252	3.08012
99.9707	0.02466	135.239	0.0113423	109.843	0.01248	0.02521	0.17299	0.02521	3.08095
99.9753	0.02466	135.754	0.0113182	110.388	0.01246	0.02521	0.173	0.02521	3.0806
99.9926	0.02464	136.323	0.0113033	110.757	0.01243	0.02521	0.173	0.02521	3.08062
100.04	0.02464	136.746	0.0112603	111.227	0.0124	0.02521	0.17301	0.02521	3.08081
100.123	0.0246	137.221	0.0112355	111.765	0.01238	0.02521	0.173	0.02521	3.08061
100.232	0.02457	137.677	0.0112227	112.205	0.01235	0.02521	0.173	0.02521	3.08096
100.386	0.02451	138.182	0.0112032	112.683	0.01232	0.02521	0.173	0.02521	3.08092
100.601	0.02446	138.696	0.0111681	113.172	0.0123	0.02521	0.173	0.02521	3.08013
100.83	0.02438	139.193	0.0111532	113.668	0.01227	0.02521	0.173	0.02521	3.08014
101.085	0.02432	139.655	0.0111184	114.154	0.01225	0.02522	0.173	0.02522	3.08059
101.393	0.02423	140.167	0.0111099	114.677	0.01222	0.02522	0.17301	0.02522	3.08075
101.706	0.02416	140.672	0.0110768	115.132	0.01219	0.02522	0.173	0.02522	3.0806
102.045	0.02408	141.137	0.0110436	115.59	0.01217	0.02522	0.173	0.02522	3.08006
102.403	0.02399	141.656	0.0110407	116.101	0.01214	0.02522	0.173	0.02522	3.08008
102.788	0.0239	142.207	0.0110211	116.61	0.01212	0.02522	0.173	0.02522	3.0801
103.227	0.02381	142.647	0.0109949	117.118	0.01209	0.02522	0.173	0.02522	3.08015
103.732	0.02372	143.132	0.0109581	117.627	0.01207	0.02523	0.17299	0.02523	3.08098
104.131	0.02363	143.59	0.0109278	118.119	0.01204	0.02523	0.17299	0.02523	3.08058
104.554	0.02355	144.099	0.0109149	118.662	0.01202	0.02523	0.17299	0.02523	3.08059
104.899	0.02346	144.588	0.010903	119.125	0.01199	0.02523	0.173	0.02523	3.0806
105.34	0.02336	145.068	0.0108843	119.617	0.01197	0.02523	0.173	0.02523	3.08057
105.834	0.02326	145.573	0.010859	120.136	0.01194	0.02523	0.173	0.02523	3.08075
106.259	0.02319	146.094	0.0108239	120.656	0.01191	0.02523	0.17301	0.02523	3.08079
106.737	0.0231	146.61	0.0108195	121.125	0.01189	0.02523	0.173	0.02523	3.08067
107.177	0.02302	147.092	0.0107902	121.613	0.01186	0.02523	0.173	0.02523	3.08061
107.632	0.02293	147.568	0.010754	122.126	0.01184	0.02523	0.173	0.02523	3.08062
108.094	0.02284	148.029	0.0107314	122.59	0.01182	0.02523	0.173	0.02523	3.08099
108.57	0.02276	148.553	0.0107193	123.107	0.01179	0.02523	0.173	0.02523	3.08021
109.026	0.02268	149.076	0.0106861	123.67	0.01177	0.02523	0.173	0.02523	3.08009
109.514	0.0226	149.564	0.010669	124.066	0.01174	0.02523	0.173	0.02523	3.08006
109.942	0.02251	150.066	0.0106438	124.54	0.01172	0.02523	0.173	0.02523	3.08007
110.555	0.02242	150.539	0.0106278	125.037	0.01169	0.02524	0.17299	0.02524	3.08101
110.971	0.02233	151.03	0.0106036	125.564	0.01167	0.02524	0.173	0.02524	3.08062
111.442	0.02226	151.539	0.0105918	126.061	0.01164	0.02524	0.173	0.02524	3.08072
111.94	0.02217	152.043	0.0105675	126.522	0.01162	0.02524	0.17301	0.02524	3.08073
112.4	0.0221	152.558	0.0105551	127.018	0.01159	0.02524	0.173	0.02524	3.08098
112.91	0.02202	153.092	0.0105307	127.522	0.01157	0.02525	0.17299	0.02525	3.08049
113.406	0.02194	153.5	0.01051	128.001	0.01155	0.02525	0.17299	0.02525	3.0806
113.892	0.02186	153.986	0.0104869	128.577	0.01152	0.02525	0.173	0.02525	3.08059
114.387	0.02178	154.497	0.0104578	129.021	0.0115	0.02525	0.173	0.02525	3.08064
114.835	0.02171	154.998	0.0104334	129.533	0.01148	0.02525	0.173	0.02525	3.08078
115.349	0.02163	155.477	0.0104135	130.05	0.01145	0.02525	0.173	0.02525	3.08089
115.85	0.02156	155.968	0.0103949	130.502	0.01143	0.02525	0.173	0.02525	3.08099
116.254	0.02148	156.444	0.01037	130.998	0.0114	0.02525	0.173	0.02525	3.0802
116.817	0.02141	156.949	0.0103447	131.486	0.01138	0.02525	0.173	0.02525	3.08016
117.339	0.02133	157.473	0.0103378	132.012	0.01136	0.02525	0.173	0.02525	3.08013
117.81	0.02126	158.097	0.0103103	132.477	0.01133	0.02525	0.173	0.02525	3.08
118.353	0.02119	158.576	0.0102933	132.948	0.01131	0.02525	0.173	0.02525	3.07999
118.89	0.02112	159.029	0.0102712	133.448	0.01129	0.02525	0.173	0.02525	3.07998
119.342	0.02104	159.489	0.0102619	133.945	0.01126	0.02525	0.173	0.02525	3.08006
119.867	0.02097	159.989	0.0102338	134.432	0.01124	0.02526	0.173	0.02526	3.08078
120.365	0.02089	160.486	0.0102079	134.958	0.01122	0.02526	0.17301	0.02526	3.08083
120.858	0.02081	160.953	0.0101847	135.491	0.01119	0.02526	0.173	0.02526	3.08069
121.322	0.02076	161.498	0.0101637	136.021	0.01117	0.02526	0.173	0.02526	3.08099
121.85	0.02069	162.035	0.010139	136.474	0.01115	0.02526	0.173	0.02526	3.08098
122.379	0.02062	162.501	0.0101218	136.938	0.01112	0.02526	0.173	0.02526	3.08019
122.828	0.02055	163.018	0.0101084	137.438	0.0111	0.02526	0.173	0.02526	3.08005
123.362	0.02048	163.466	0.010085	137.896	0.01108	0.02527	0.17299	0.02527	3.08051
123.919	0.02042	163.938	0.0100706	138.421	0.01106	0.02527	0.173	0.02527	3.08073
124.35	0.02035	164.488	0.0100487	138.91	0.01103	0.02527	0.17301	0.02527	3.08091
124.849	0.02028	164.992	0.0100226	139.387	0.01101	0.02527	0.173	0.02527	3.08064
125.285	0.02021	165.469	0.0099956	139.919	0.01099	0.02527	0.173	0.02527	3.08073
125.737	0.02014	165.995	0.00998381	140.444	0.01096	0.02527	0.173	0.02527	3.08087
126.229	0.02008	166.468	0.00996676	140.902	0.01094	0.02527	0.173	0.02527	3.08096
126.751	0.02001	166.987	0.00995425	141.393	0.01092	0.02527	0.173	0.02527	3.08022
127.206	0.01995	167.454	0.00992765	141.929	0.0109	0.02527	0.173	0.02527	3.08007
127.682	0.01989	168.037	0.00991387	142.373	0.01088	0.02528	0.17299	0.02528	3.08088
128.134	0.01982	168.436	0.00990213	142.839	0.01085	0.02528	0.17299	0.02528	3.08062
128.669	0.01977	168.918	0.00988622	143.33	0.01083	0.02528	0.17301	0.02528	3.08077
129.205	0.0197	169.415	0.00984042	143.821	0.01081	0.02528	0.173	0.02528	3.08067
129.789	0.01964	169.915	0.00983715	144.354	0.01079	0.02528	0.173	0.02528	3.08068
130.282	0.01957	170.37	0.0098182	144.783	0.01077	0.02528	0.173	0.02528	3.08069
130.764	0.01951	170.846	0.00979495	145.298	0.01075	0.02528	0.173	0.02528	3.08002
131.231	0.01946	171.323	0.0097725	145.793	0.01072	0.02529	0.17299	0.02529	3.08102
131.704	0.01939	171.867	0.00975504	146.283	0.0107	0.02529	0.17299	0.02529	3.0809
132.162	0.01934	172.37	0.00973979	146.799	0.01068	0.02529	0.17299	0.02529	3.08066
132.668	0.01928	172.909	0.009727	147.393	0.01066	0.02529	0.173	0.02529	3.08071
133.161	0.01921	173.415	0.00969646	147.794	0.01064	0.02529	0.17301	0.02529	3.08085
133.645	0.01916	173.881	0.00968292	148.306	0.01062	0.02529	0.173	0.02529	3.08077
134.256	0.0191	174.36	0.00967039	148.792	0.0106	0.02529	0.173	0.02529	3.08086
134.772	0.01904	174.827	0.00964988	149.3	0.01058	0.02529	0.173	0.02529	3.08091
135.226	0.01899	175.294	0.00962684	149.76	0.01055	0.02529	0.173	0.02529	3.08004
135.713	0.01893	175.85	0.00960995	150.258	0.01053	0.0253	0.17299	0.0253	3.08048
136.298	0.01887	176.322	0.00959085	150.743	0.01051	0.0253	0.17299	0.0253	3.08067
136.7	0.01881	176.808	0.00958446	151.253	0.01049	0.0253	0.173	0.0253	3.08066
137.192	0.01876	177.368	0.00955234	151.767	0.01047	0.0253	0.173	0.0253	3.08072
137.712	0.0187	177.804	0.00953686	152.312	0.01045	0.0253	0.173	0.0253	3.08082
138.184	0.01865	178.289	0.00952073	152.961	0.01043	0.0253	0.173	0.0253	3.08093
138.655	0.01859	178.777	0.00950644	153.437	0.01041	0.0253	0.173	0.0253	3.08022
139.155	0.01854	179.261	0.00948312	153.878	0.01039	0.0253	0.173	0.0253	3.08018
139.612	0.01848	179.758	0.00946154	154.365	0.01037	0.0253	0.173	0.0253	3.07997
140.033	0.01842	180.262	0.00944644	154.824	0.01035	0.0253	0.173	0.0253	3.08004
140.484	0.01836	180.754	0.00944042	155.337	0.01033	0.02531	0.17299	0.02531	3.08048
141.087	0.01832	181.204	0.00941789	155.753	0.01031	0.02531	0.173	0.02531	3.08067
141.588	0.01826	181.74	0.00940193	156.265	0.01028	0.02531	0.173	0.02531	3.08061
142.102	0.01821	182.256	0.00938108	156.782	0.01026	0.02531	0.17301	0.02531	3.08088
142.601	0.01816	182.729	0.00935928	157.236	0.01025	0.02531	0.173	0.02531	3.08073
143.102	0.01811	183.214	0.00933736	157.787	0.01023	0.02531	0.173	0.02531	3.08074
143.553	0.01806	183.724	0.00932644	158.181	0.01021	0.02531	0.173	0.02531	3.08068
144.065	0.018	184.288	0.00930876	158.657	0.01019	0.02531	0.173	0.02531	3.08069
144.58	0.01795	184.799	0.00928841	159.219	0.01017	0.02531	0.173	0.02531	3.08022
145.034	0.0179	185.254	0.00927997	159.723	0.01015	0.02531	0.173	0.02531	3.08025
145.522	0.01786	185.752	0.00925897	160.186	0.01013	0.02531	0.173	0.02531	3.08021
146.021	0.0178	186.297	0.00923277	160.663	0.01011	0.02532	0.17299	0.02532	3.08104
146.486	0.01775	186.727	0.00922478	161.158	0.01009	0.02532	0.173	0.02532	3.08065
146.988	0.0177	187.214	0.0092088	161.688	0.01007	0.02532	0.173	0.02532	3.08071
147.568	0.01765	187.724	0.0091861	162.208	0.01005	0.02532	0.17301	0.02532	3.08093
147.987	0.01761	188.224	0.00917039	162.665	0.01003	0.02532	0.173	0.02532	3.08084
148.501	0.01756	188.688	0.00915104	163.156	0.01001	0.02532	0.173	0.02532	3.08098
149.016	0.01751	189.177	0.0091356	163.641	0.00999	0.02532	0.173	0.02532	3.08026
149.492	0.01746	189.686	0.00911623	164.198	0.00997	0.02532	0.173	0.02532	3.08024
149.993	0.01741	190.225	0.00910314	164.68	0.00995	0.02532	0.173	0.02532	3.07993
150.519	0.01737	190.713	0.00908451	165.185	0.00993	0.02532	0.173	0.02532	3.07993
151.053	0.01732	191.202	0.00907275	165.676	0.00991	0.02533	0.17299	0.02533	3.08065
151.503	0.01727	191.736	0.00905085	166.166	0.0099	0.02533	0.17298	0.02533	3.08063
151.982	0.01723	192.3	0.00903621	166.678	0.00988	0.02533	0.173	0.02533	3.08072
152.494	0.01718	192.756	0.00902151	167.171	0.00986	0.02533	0.173	0.02533	3.08073
153.007	0.01713	193.272	0.00900133	167.725	0.00984	0.02533	0.173	0.02533	3.08074
153.452	0.01709	193.737	0.00898217	168.111	0.00982	0.02533	0.173	0.02533	3.08069
153.947	0.01704	194.221	0.00896809	168.601	0.0098	0.02533	0.173	0.02533	3.08075
154.469	0.017	194.702	0.00895004	169.094	0.00978	0.02533	0.173	0.02533	3.08079
154.976	0.01695	195.248	0.00893198	169.585	0.00976	0.02533	0.173	0.02533	3.08022
155.487	0.0169	195.671	0.0089111	170.036	0.00975	0.02533	0.173	0.02533	3.07995
155.966	0.01686	196.182	0.00889827	170.531	0.00973	0.02533	0.173	0.02533	3.07993
156.455	0.01682	196.707	0.00887532	171.045	0.00971	0.02534	0.17299	0.02534	3.08107
156.993	0.01677	197.237	0.00885741	171.586	0.00969	0.02534	0.17299	0.02534	3.08073
157.45	0.01673	197.685	0.00884518	172.082	0.00967	0.02534	0.17299	0.02534	3.08062
157.998	0.01668	198.183	0.00883152	172.678	0.00965	0.02534	0.173	0.02534	3.08072
158.451	0.01664	198.705	0.00881593	173.027	0.00963	0.02534	0.173	0.02534	3.08074
158.928	0.0166	199.203	0.00879049	173.541	0.00962	0.02534	0.173	0.02534	3.08073
159.391	0.01655	199.701	0.00878275	174.038	0.0096	0.02534	0.173	0.02534	3.08071
159.864	0.01652	200.196	0.00877073	174.493	0.00958	0.02534	0.173	0.02534	3.0807
160.383	0.01648	200.675	0.00875213	175.043	0.00956	0.02534	0.173	0.02534	3.08023
160.929	0.01642	201.156	0.00873397	175.573	0.00954	0.02534	0.173	0.02534	3.08025
161.371	0.01639	201.641	0.00871662	176.045	0.00953	0.02534	0.173	0.02534	3.08024
161.845	0.01634	202.159	0.00870039	176.561	0.00951	0.02534	0.173	0.02534	3.08023
162.371	0.01631	202.633	0.0086874	177.125	0.00949	0.02534	0.173	0.02534	3.07994
162.918	0.01626	203.18	0.00867262	177.477	0.00947	0.02534	0.173	0.02534	3.07997
163.349	0.01622	203.63	0.00865112	178.029	0.00946	0.02534	0.17299	0.02534	3.07998
163.791	0.01618	204.126	0.008641	178.487	0.00944	0.02534	0.17299	0.02534	3.07997
164.326	0.01614	204.602	0.00862529	178.981	0.00942	0.02534	0.173	0.02534	3.07999
164.824	0.0161	205.103	0.00861161	179.465	0.0094	0.02534	0.173	0.02534	3.08001
165.321	0.01606	205.679	0.00859785	179.97	0.00939	0.02534	0.173	0.02534	3.08003
165.855	0.01602	206.144	0.00857952	180.499	0.00937	0.02534	0.173	0.02534	3.08004
166.327	0.01598	206.687	0.00856566	180.985	0.00935	0.02535	0.17301	0.02535	3.08089
166.798	0.01594	207.144	0.00854843	181.554	0.00933	0.02535	0.173	0.02535	3.08073
167.291	0.0159	207.609	0.00854069	181.957	0.00932	0.02535	0.173	0.02535	3.0807
167.849	0.01586	208.11	0.00851699	182.475	0.0093	0.02535	0.173	0.02535	3.07995
168.281	0.01582	208.591	0.00850455	182.99	0.00928	0.02536	0.17299	0.02536	3.08092
168.895	0.01578	209.083	0.00849247	183.527	0.00926	0.02536	0.17299	0.02536	3.08049
169.407	0.01573	209.613	0.00847057	184	0.00925	0.02536	0.17298	0.02536	3.08062
169.895	0.01569	210.103	0.00845516	184.471	0.00923	0.02536	0.17298	0.02536	3.08064
170.368	0.01566	210.579	0.00844534	184.978	0.00921	0.02536	0.17298	0.02536	3.08065
170.842	0.01562	211.112	0.00842809	185.511	0.0092	0.02536	0.17299	0.02536	3.08064
171.313	0.01558	211.539	0.00841201	186.031	0.00918	0.02536	0.17301	0.02536	3.08093
171.786	0.01555	212.029	0.00839617	186.449	0.00916	0.02536	0.173	0.02536	3.08
172.313	0.01551	212.531	0.00838099	186.967	0.00915	0.02537	0.17299	0.02537	3.08062
172.775	0.01547	213.037	0.00837335	187.434	0.00913	0.02537	0.17299	0.02537	3.08061
173.241	0.01543	213.52	0.0083512	187.913	0.00911	0.02537	0.17299	0.02537	3.08072
173.756	0.0154	214.03	0.00833624	188.435	0.0091	0.02537	0.17299	0.02537	3.08073
174.268	0.01536	214.567	0.00832253	188.909	0.00908	0.02537	0.17299	0.02537	3.08075
174.787	0.01532	215.062	0.00830782	189.399	0.00906	0.02537	0.17299	0.02537	3.08058
175.32	0.01529	215.513	0.00829903	189.929	0.00905	0.02537	0.173	0.02537	3.08077
175.75	0.01525	216.048	0.00828869	190.453	0.00903	0.02537	0.17301	0.02537	3.08091
176.22	0.01521	216.565	0.00826959	190.909	0.00902	0.02537	0.17301	0.02537	3.08094
176.823	0.01518	217.088	0.00824274	191.421	0.009	0.02537	0.173	0.02537	3.08074
177.239	0.01514	217.612	0.00823832	191.942	0.00898	0.02537	0.173	0.02537	3.08072
177.707	0.01511	218.112	0.00822661	192.464	0.00897	0.02537	0.17299	0.02537	3.07998
178.267	0.01507	218.56	0.00821138	192.935	0.00895	0.02538	0.17299	0.02538	3.0805
178.87	0.01503	219.153	0.00819405	193.424	0.00893	0.02538	0.17299	0.02538	3.08066
179.363	0.015	219.61	0.00818029	193.923	0.00892	0.02538	0.17298	0.02538	3.08061
179.836	0.01496	220.059	0.00817197	194.498	0.0089	0.02538	0.17298	0.02538	3.08065
180.308	0.01492	220.563	0.00816083	194.954	0.00889	0.02538	0.17299	0.02538	3.08074
180.852	0.0149	221.101	0.00813689	195.446	0.00887	0.02538	0.17301	0.02538	3.08086
181.325	0.01486	221.572	0.00812475	195.929	0.00885	0.02538	0.173	0.02538	3.08026
181.781	0.01482	222.058	0.00811169	196.501	0.00884	0.02538	0.173	0.02538	3.07999
182.247	0.01479	222.553	0.00809753	197.039	0.00882	0.02538	0.17299	0.02538	3.07997
182.728	0.01475	223.014	0.00808734	197.525	0.00881	0.02539	0.17299	0.02539	3.08106
183.224	0.01472	223.49	0.00806459	197.974	0.00879	0.02539	0.17299	0.02539	3.0807
183.69	0.01468	224.011	0.00805717	198.576	0.00878	0.02539	0.17298	0.02539	3.08065
184.172	0.01466	224.513	0.00804971	198.952	0.00876	0.02539	0.173	0.02539	3.08073
184.676	0.01463	224.982	0.00802161	199.412	0.00874	0.02539	0.17299	0.02539	3.08076
185.167	0.01458	225.476	0.00801217	199.942	0.00873	0.02539	0.17301	0.02539	3.08082
185.843	0.01454	226.002	0.00800331	200.452	0.00871	0.02539	0.173	0.02539	3.08024
186.257	0.01452	226.479	0.0079893	200.979	0.0087	0.02539	0.173	0.02539	3.08
186.731	0.01449	226.949	0.0079696	201.47	0.00868	0.02539	0.17299	0.02539	3.07998
187.199	0.01445	227.49	0.00795374	201.948	0.00867	0.0254	0.17299	0.0254	3.08076
187.668	0.01442	228.047	0.00794882	202.457	0.00865	0.0254	0.173	0.0254	3.08072
188.164	0.0144	228.542	0.00793116	202.941	0.00864	0.0254	0.173	0.0254	3.08075
188.706	0.01435	229.019	0.00791563	203.456	0.00862	0.0254	0.17301	0.0254	3.08084
189.217	0.01433	229.565	0.00790252	203.943	0.00861	0.0254	0.173	0.0254	3.08026
189.704	0.0143	229.939	0.00789196	204.446	0.00859	0.0254	0.173	0.0254	3.08
190.207	0.01426	230.508	0.00787188	204.946	0.00858	0.02541	0.17299	0.02541	3.08108
190.741	0.01423	230.974	0.00786167	205.416	0.00856	0.02541	0.17299	0.02541	3.08074
191.199	0.0142	231.48	0.0078537	205.901	0.00855	0.02541	0.17299	0.02541	3.08065
191.676	0.01417	231.954	0.00783529	206.439	0.00853	0.02541	0.17299	0.02541	3.08072
192.164	0.01415	232.454	0.00781959	206.874	0.00852	0.02541	0.17299	0.02541	3.08072
192.651	0.0141	232.941	0.00780872	207.426	0.0085	0.02541	0.17299	0.02541	3.07999
193.142	0.01408	233.409	0.00780098	207.876	0.00849	0.02541	0.17299	0.02541	3.07997
193.593	0.01405	233.909	0.00779144	208.396	0.00847	0.02542	0.17299	0.02542	3.08065
194.103	0.01401	234.433	0.00777281	208.903	0.00846	0.02542	0.17299	0.02542	3.08064
194.657	0.01398	234.92	0.00776173	209.367	0.00844	0.02542	0.17299	0.02542	3.08057
195.048	0.01395	235.418	0.00775361	209.84	0.00843	0.02543	0.17299	0.02543	3.08109
195.566	0.01392	235.9	0.00773391	210.412	0.00842	0.02543	0.17299	0.02543	3.08075
196.055	0.01389	236.465	0.0077199	210.861	0.0084	0.02543	0.17299	0.02543	3.08063
196.515	0.01386	236.897	0.00771118	211.32	0.00839	0.02543	0.17299	0.02543	3.08063
197.042	0.01383	237.382	0.00769328	211.838	0.00837	0.02543	0.173	0.02543	3.08076
197.52	0.0138	237.925	0.00768072	212.322	0.00836	0.02543	0.17299	0.02543	3.08074
198.013	0.01377	238.47	0.00765819	212.799	0.00834	0.02543	0.17299	0.02543	3.08075
198.572	0.01374	238.956	0.00763926	213.306	0.00833	0.02543	0.17299	0.02543	3.08063
198.989	0.01371	239.406	0.00764431	213.766	0.00832	0.02543	0.17299	0.02543	3.0806
199.491	0.01368	239.954	0.00763399	214.324	0.0083	0.02544	0.17299	0.02544	3.08111
199.992	0.01366	240.394	0.00761849	214.733	0.00829	0.02544	0.17299	0.02544	3.08068
200.524	0.01363	240.875	0.00760895	215.267	0.00827	0.02544	0.17299	0.02544	3.0807
201.013	0.01359	241.397	0.00759836	215.729	0.00826	0.02544	0.17301	0.02544	3.0808
201.531	0.01357	241.927	0.00758048	216.21	0.00825	0.02545	0.17299	0.02545	3.08076
202.011	0.01354	242.373	0.00756984	216.718	0.00823	0.02545	0.173	0.02545	3.08074
202.589	0.01351	242.861	0.00755823	217.248	0.00822	0.02546	0.17299	0.02546	3.08094
202.989	0.01348	243.368	0.00754789	217.685	0.0082	0.02546	0.17299	0.02546	3.08097
203.508	0.01345	243.863	0.00753038	218.254	0.00819	0.02546	0.17299	0.02546	3.0805
203.964	0.01343	244.385	0.00751705	218.688	0.00818	0.02546	0.17299	0.02546	3.08063
204.466	0.0134	244.867	0.00750556	219.195	0.00816	0.02546	0.17299	0.02546	3.08064
204.991	0.01337	245.367	0.00749422	219.696	0.00815	0.02546	0.173	0.02546	3.08083
205.45	0.01334	245.853	0.00747597	220.199	0.00814	0.02546	0.17299	0.02546	3.08076
205.956	0.0133	246.326	0.00746765	220.73	0.00812	0.02547	0.17298	0.02547	3.08104
206.614	0.01328	246.865	0.00745	221.206	0.00811	0.02547	0.17299	0.02547	3.08076
207.089	0.01325	247.352	0.00744133	221.792	0.0081	0.02547	0.173	0.02547	3.08079
207.597	0.01323	247.873	0.0074287	222.22	0.00808	0.02547	0.17299	0.02547	3.08075
208.077	0.0132	248.386	0.00741576	222.785	0.00807	0.02547	0.17299	0.02547	3.08072
208.578	0.01317	248.84	0.00740659	223.287	0.00806	0.02547	0.17299	0.02547	3.08066
209.022	0.01315	249.363	0.00739363	223.769	0.00804	0.02547	0.17299	0.02547	3.08058
209.527	0.01312	249.88	0.0073833	224.235	0.00803	0.02547	0.17299	0.02547	3.08056
210.026	0.01309	250.405	0.00737163	224.731	0.00802	0.02548	0.17298	0.02548	3.08111
210.548	0.01306	250.832	0.00736012	225.21	0.008	0.02548	0.17299	0.02548	3.08076
210.982	0.01304	251.342	0.00734339	225.731	0.00799	0.02548	0.17299	0.02548	3.08072
211.502	0.01301	251.83	0.00733445	226.216	0.00798	0.02548	0.17299	0.02548	3.0807
211.979	0.01298	252.298	0.00732429	226.681	0.00796	0.02548	0.17299	0.02548	3.08074
212.463	0.01295	252.807	0.00731005	227.25	0.00795	0.02549	0.17298	0.02549	3.08109
212.986	0.01293	253.286	0.00729921	227.755	0.00794	0.02549	0.17298	0.02549	3.0811
213.519	0.0129	253.827	0.00728922	228.268	0.00792	0.02549	0.17299	0.02549	3.0813
214.011	0.01288	254.311	0.00727624	228.815	0.00791	0.02549	0.17299	0.02549	3.08068
214.543	0.01285	254.783	0.00726578	229.204	0.0079	0.0255	0.17298	0.0255	3.08094
214.981	0.01282	255.265	0.00725197	229.7	0.00789	0.0255	0.17298	0.0255	3.08111
215.447	0.0128	255.759	0.00724283	230.187	0.00787	0.0255	0.17299	0.0255	3.0811
215.965	0.01277	256.265	0.00722859	230.663	0.00786	0.0255	0.17299	0.0255	3.08126
216.439	0.01274	256.83	0.00721591	231.141	0.00785	0.0255	0.17299	0.0255	3.08051
216.931	0.01272	257.265	0.00720609	231.625	0.00783	0.0255	0.17299	0.0255	3.08062
217.409	0.01269	257.769	0.00719803	232.138	0.00782	0.0255	0.17299	0.0255	3.08061
217.894	0.01267	258.311	0.00718484	232.64	0.00781	0.02551	0.17298	0.02551	3.08092
218.421	0.01264	258.835	0.00717665	233.12	0.0078	0.02551	0.17298	0.02551	3.08099
218.897	0.01262	259.312	0.00716868	233.588	0.00779	0.02551	0.17299	0.02551	3.08075
219.431	0.01259	259.845	0.00715038	234.126	0.00777	0.02551	0.17299	0.02551	3.08076
219.931	0.01257	260.379	0.00713762	234.59	0.00776	0.02551	0.17299	0.02551	3.08064
220.45	0.01254	260.896	0.00713003	235.047	0.00775	0.02552	0.17298	0.02552	3.08106
220.929	0.01252	261.421	0.00712056	235.659	0.00774	0.02552	0.17298	0.02552	3.08109
221.441	0.01249	261.881	0.00710758	236.09	0.00772	0.02552	0.17298	0.02552	3.0811
221.899	0.01247	262.366	0.00709394	236.611	0.00771	0.02552	0.17299	0.02552	3.08064
222.433	0.01244	262.836	0.00708338	237.159	0.0077	0.02552	0.17299	0.02552	3.08065
222.917	0.01242	263.393	0.00707566	237.608	0.00769	0.02552	0.17299	0.02552	3.08064
223.476	0.01239	263.811	0.00706295	238.112	0.00768	0.02553	0.17298	0.02553	3.08096
223.938	0.01237	264.304	0.00705111	238.573	0.00766	0.02553	0.17299	0.02553	3.08132
224.393	0.01235	264.77	0.00703808	239.128	0.00765	0.02553	0.17299	0.02553	3.08074
224.929	0.01232	265.291	0.00702806	239.596	0.00764	0.02553	0.17299	0.02553	3.08073
225.427	0.01229	265.764	0.0070206	240.078	0.00763	0.02553	0.17299	0.02553	3.08068
225.963	0.01227	266.299	0.00700546	240.578	0.00762	0.02554	0.17299	0.02554	3.08124
226.512	0.01225	266.749	0.0069946	241.07	0.0076	0.02554	0.17299	0.02554	3.08128
227.006	0.01222	267.252	0.00698671	241.556	0.00759	0.02554	0.17299	0.02554	3.08134
227.483	0.0122	267.763	0.00697475	242.013	0.00758	0.02554	0.17299	0.02554	3.08136
227.986	0.01217	268.266	0.00696713	242.592	0.00757	0.02554	0.17299	0.02554	3.08073
228.447	0.01215	268.755	0.00695272	243.025	0.00756	0.02554	0.17299	0.02554	3.08072
228.937	0.01213	269.281	0.00694543	243.538	0.00755	0.02554	0.17299	0.02554	3.08071
229.512	0.0121	269.688	0.00693352	244.055	0.00753	0.02555	0.17298	0.02555	3.08094
229.907	0.01208	270.224	0.00692251	244.584	0.00752	0.02555	0.17298	0.02555	3.08102
230.378	0.01206	270.722	0.00691399	245.102	0.00751	0.02556	0.17298	0.02556	3.08093
230.87	0.01203	271.206	0.00690193	245.626	0.0075	0.02556	0.17299	0.02556	3.08102
231.368	0.01201	271.723	0.00689137	246.166	0.00749	0.02556	0.17299	0.02556	3.08073
231.85	0.01199	272.278	0.00688015	246.577	0.00747	0.02556	0.17299	0.02556	3.08065
232.353	0.01196	272.699	0.00687034	247.051	0.00746	0.02556	0.17299	0.02556	3.08096
232.894	0.01194	273.208	0.00686155	247.556	0.00745	0.02557	0.17299	0.02557	3.08099
233.413	0.01192	273.691	0.00684919	248.077	0.00744	0.02557	0.17298	0.02557	3.08092
233.905	0.01189	274.181	0.00684127	248.535	0.00743	0.02557	0.17299	0.02557	3.08064
234.339	0.01187	274.655	0.00682973	249.055	0.00742	0.02557	0.17299	0.02557	3.08066
234.787	0.01185	275.194	0.0068178	249.644	0.00741	0.02558	0.17298	0.02558	3.08096
235.313	0.01183	275.66	0.00680891	250.041	0.00739	0.02558	0.17299	0.02558	3.08109
235.808	0.01181	276.183	0.00680396	250.569	0.00738	0.02558	0.17299	0.02558	3.08127
236.365	0.01178	276.662	0.00678671	251.029	0.00737	0.02558	0.17299	0.02558	3.08125
236.809	0.01176	277.138	0.00677964	251.539	0.00736	0.02558	0.17299	0.02558	3.08124
237.263	0.01174	277.613	0.00676945	252.064	0.00735	0.02558	0.17299	0.02558	3.08124
237.759	0.01172	278.179	0.00675936	252.526	0.00734	0.02558	0.17298	0.02558	3.08138
238.255	0.0117	278.616	0.00674995	253.087	0.00733	0.02558	0.17299	0.02558	3.08069
238.786	0.01167	279.135	0.00673976	253.562	0.00731	0.02558	0.17299	0.02558	3.08066
239.285	0.01165	279.649	0.00672984	254.124	0.0073	0.02558	0.17299	0.02558	3.08089
239.787	0.01163	280.134	0.00671831	254.616	0.00729	0.02559	0.173	0.02559	3.08052
240.269	0.01161	280.649	0.00670804	255.095	0.00728	0.02559	0.17299	0.02559	3.08065
240.743	0.01158	281.145	0.00669516	255.585	0.00727	0.0256	0.17298	0.0256	3.08135
241.251	0.01156	281.609	0.00668262	256.044	0.00726	0.0256	0.17298	0.0256	3.08131
241.694	0.01154	282.072	0.0066757	256.608	0.00725	0.0256	0.17298	0.0256	3.08128
242.231	0.01152	282.611	0.00666269	257.11	0.00724	0.0256	0.173	0.0256	3.08053
242.72	0.0115	283.18	0.0066568	257.683	0.00723	0.0256	0.17299	0.0256	3.08067
243.328	0.01147	283.678	0.00664759	258.15	0.00722	0.02561	0.17298	0.02561	3.08095
243.779	0.01145	284.24	0.0066358	258.65	0.00721	0.02561	0.17299	0.02561	3.08101
244.299	0.01143	284.693	0.00662943	259.115	0.00719	0.02561	0.17299	0.02561	3.08117
244.785	0.01141	285.151	0.00661677	259.552	0.00718	0.02561	0.17298	0.02561	3.08139
245.262	0.01139	285.625	0.00660768	260.147	0.00717	0.02561	0.17299	0.02561	3.08065
245.785	0.01136	286.164	0.00659749	260.537	0.00716	0.02561	0.17299	0.02561	3.08073
246.302	0.01134	286.629	0.00658768	261.001	0.00715	0.02561	0.17299	0.02561	3.08102
246.802	0.01132	287.161	0.00658353	261.497	0.00714	0.02562	0.17299	0.02562	3.08064
247.225	0.0113	287.642	0.00657132	261.985	0.00713	0.02562	0.17299	0.02562	3.0807
247.754	0.01128	288.106	0.00656076	262.455	0.00712	0.02563	0.17299	0.02563	3.08143
248.25	0.01126	288.636	0.00655277	262.991	0.00711	0.02563	0.17299	0.02563	3.08062
248.773	0.01124	289.163	0.00654368	263.453	0.0071	0.02563	0.17299	0.02563	3.08106
249.266	0.01122	289.689	0.00653301	263.946	0.00709	0.02564	0.17298	0.02564	3.08087
249.742	0.0112	290.181	0.00652507	264.42	0.00708	0.02564	0.17298	0.02564	3.08099
250.341	0.01118	290.628	0.00651706	264.96	0.00707	0.02564	0.17298	0.02564	3.08105
250.717	0.01116	291.156	0.00650974	265.437	0.00706	0.02564	0.17299	0.02564	3.08104
251.225	0.01114	291.703	0.00649755	265.931	0.00705	0.02564	0.173	0.02564	3.0813
251.784	0.01112	292.143	0.00648639	266.499	0.00704	0.02564	0.17298	0.02564	3.0814
252.346	0.0111	292.663	0.00648522	266.936	0.00703	0.02565	0.17298	0.02565	3.08104
252.853	0.01108	293.139	0.0064733	267.416	0.00702	0.02565	0.17299	0.02565	3.08139
253.335	0.01106	293.607	0.00646331	267.893	0.00701	0.02565	0.17298	0.02565	3.08139
253.877	0.01103	294.12	0.00645637	268.441	0.007	0.02565	0.173	0.02565	3.08055
254.27	0.01101	294.59	0.00644801	268.93	0.00699	0.02565	0.17299	0.02565	3.08111
254.755	0.01099	295.068	0.00644516	269.466	0.00698	0.02566	0.17298	0.02566	3.08105
255.242	0.01097	295.514	0.00643322	269.946	0.00697	0.02566	0.17298	0.02566	3.08139
255.747	0.01095	295.94	0.00642041	270.421	0.00696	0.02567	0.17298	0.02567	3.0809
256.194	0.01093	296.351	0.00641727	270.943	0.00695	0.02567	0.17298	0.02567	3.08093
256.704	0.01091	296.698	0.00641155	271.454	0.00694	0.02567	0.17299	0.02567	3.08123
257.209	0.01089	297.058	0.00640568	271.957	0.00693	0.02567	0.17299	0.02567	3.0807
257.677	0.01088	297.317	0.00639589	272.567	0.00692	0.02567	0.17299	0.02567	3.08072
258.221	0.01086	297.583	0.00639204	272.996	0.00691	0.02567	0.17299	0.02567	3.08076
258.719	0.01084	297.813	0.00639112	273.486	0.0069	0.02567	0.17299	0.02567	3.0808
259.255	0.01082	298.003	0.00638747	273.974	0.00689	0.02568	0.17298	0.02568	3.08101
259.733	0.0108	298.193	0.00638138	274.524	0.00688	0.02569	0.173	0.02569	3.08144
260.202	0.01078	298.355	0.00637761	274.955	0.00687	0.02569	0.173	0.02569	3.08152
260.77	0.01076	298.504	0.00637793	275.518	0.00686	0.02569	0.173	0.02569	3.08056
261.175	0.01074	298.638	0.00637714	275.943	0.00685	0.02569	0.17298	0.02569	3.0806
261.629	0.01072	298.764	0.00637349	276.421	0.00684	0.0257	0.173	0.0257	3.08153
262.14	0.01071	298.872	0.0063662	276.916	0.00683	0.0257	0.17299	0.0257	3.08151
262.651	0.01069	298.965	0.00637292	277.463	0.00682	0.0257	0.17299	0.0257	3.08148
263.133	0.01066			277.987	0.00681	0.0257	0.173	0.0257	3.08057
263.62	0.01064			278.477	0.0068	0.0257	0.17299	0.0257	3.08062
264.087	0.01063			278.934	0.00679	0.0257	0.17298	0.0257	3.08061
264.571	0.01061			279.428	0.00678	0.0257	0.17299	0.0257	3.08069
265.153	0.01059			279.913	0.00677	0.0257	0.17299	0.0257	3.08082
265.63	0.01057			280.402	0.00676	0.0257	0.17299	0.0257	3.08105
266.159	0.01056			280.869	0.00675	0.02571	0.173	0.02571	3.0815
266.773	0.01054			281.437	0.00674	0.02571	0.17299	0.02571	3.08073
267.202	0.01052			281.86	0.00673	0.02571	0.17299	0.02571	3.08094
267.649	0.0105			282.313	0.00672	0.02571	0.17299	0.02571	3.08114
268.163	0.01048			282.855	0.00671	0.02572	0.17298	0.02572	3.08086
268.626	0.01047			283.341	0.0067	0.02572	0.17298	0.02572	3.08097
269.217	0.01045			283.872	0.0067	0.02572	0.173	0.02572	3.08147
269.828	0.01043			284.425	0.00668	0.02572	0.17299	0.02572	3.08085
270.296	0.01041			284.816	0.00668	0.02572	0.17299	0.02572	3.08121
270.786	0.01039			285.349	0.00667	0.02573	0.17298	0.02573	3.08088
271.284	0.01037			285.815	0.00666	0.02573	0.17299	0.02573	3.08144
271.693	0.01036			286.327	0.00665	0.02573	0.17299	0.02573	3.0809
272.153	0.01034			286.786	0.00664	0.02573	0.17299	0.02573	3.08117
272.768	0.01032			287.381	0.00663	0.02574	0.17298	0.02574	3.08093
273.148	0.01031			287.803	0.00662	0.02574	0.17298	0.02574	3.0814
273.638	0.01029			288.299	0.00661	0.02574	0.17298	0.02574	3.08059
274.124	0.01027			288.783	0.0066	0.02574	0.17299	0.02574	3.081
274.623	0.01025			289.252	0.00659	0.02575	0.17298	0.02575	3.08088
275.097	0.01023			289.779	0.00659	0.02575	0.17299	0.02575	3.08123
275.632	0.01022			290.373	0.00658	0.02576	0.17298	0.02576	3.08087
276.134	0.0102			290.886	0.00657	0.02576	0.173	0.02576	3.08137
276.608	0.01018			291.397	0.00656	0.02576	0.17299	0.02576	3.08121
277.094	0.01016			291.857	0.00655	0.02577	0.17298	0.02577	3.0809
277.587	0.01015			292.325	0.00654	0.02577	0.173	0.02577	3.08153
278.069	0.01013			292.807	0.00653	0.02577	0.17298	0.02577	3.08139
278.617	0.01011			293.399	0.00652	0.02577	0.17299	0.02577	3.08118
279.028	0.0101			293.778	0.00652	0.02577	0.17299	0.02577	3.08123
279.527	0.01008			294.288	0.00651	0.02578	0.17298	0.02578	3.08058
280.042	0.01006			294.798	0.0065	0.02578	0.17299	0.02578	3.08066
280.51	0.01005			295.251	0.00649	0.02579	0.17298	0.02579	3.08142
281.013	0.01003			295.711	0.00648	0.02581	0.17299	0.02581	3.08109
281.517	0.01001			296.105	0.00648	0.02584	0.17298	0.02584	3.08056
281.987	0.01			296.491	0.00647	0.02584	0.17299	0.02584	3.08054
282.493	0.00998			296.827	0.00646	0.02585	0.17299	0.02585	3.08063
282.998	0.00997			297.13	0.00646	0.02585	0.17299	0.02585	3.08059
283.529	0.00995			297.429	0.00645	0.02585	0.17299	0.02585	3.08064
284.031	0.00993			297.706	0.00645	0.02586	0.17299	0.02586	3.08152
284.639	0.00991			297.924	0.00644	0.02586	0.17298	0.02586	3.08098
285.079	0.0099			298.132	0.00644	0.02586	0.17299	0.02586	3.08143
285.599	0.00988			298.32	0.00644	0.02586	0.17299	0.02586	3.08059
286.064	0.00987			298.467	0.00643	0.02586	0.17299	0.02586	3.0805
286.556	0.00985			298.611	0.00643	0.02587	0.17299	0.02587	3.0813
287.034	0.00984			298.736	0.00643	0.02587	0.17298	0.02587	3.08095
287.605	0.00982			298.851	0.00643	0.02587	0.17299	0.02587	3.08062
288.015	0.0098			298.953	0.00642	0.02588	0.17299	0.02588	3.08169
288.505	0.00979			299.044	0.00642	0.02588	0.17298	0.02588	3.08184
289.011	0.00978			299.131	0.00642	0.02588	0.17298	0.02588	3.08096
289.533	0.00976			299.202	0.00642	0.02589	0.17299	0.02589	3.0816
290.012	0.00974			299.268	0.00642	0.02589	0.17299	0.02589	3.08174
290.585	0.00973			299.338	0.00642	0.0259	0.17299	0.0259	3.08177
291.01	0.00971			299.394	0.00641	0.0259	0.17299	0.0259	3.0818
291.521	0.0097			299.443	0.00641	0.0259	0.17299	0.0259	3.08052
291.979	0.00968			299.492	0.00641	0.0259	0.17299	0.0259	3.08048
292.444	0.00967			299.531	0.00641	0.02591	0.17299	0.02591	3.0814
292.941	0.00965			299.572	0.00641	0.02591	0.17299	0.02591	3.08146
293.506	0.00964			299.608	0.00641	0.02591	0.17299	0.02591	3.08164
293.982	0.00962			299.636	0.00641	0.02591	0.17299	0.02591	3.08181
294.48	0.00961			299.665	0.00641	0.02592	0.17299	0.02592	3.08134
294.97	0.00959			299.692	0.00641	0.02592	0.17298	0.02592	3.08182
295.412	0.00958			299.715	0.00641	0.02593	0.17298	0.02593	3.08185
295.848	0.00957			299.737	0.00641	0.02594	0.17298	0.02594	3.08183
296.295	0.00956			299.755	0.00641	0.02594	0.17298	0.02594	3.08185
296.653	0.00955			299.774	0.00641	0.02594	0.17298	0.02594	3.08185
296.999	0.00953			299.79	0.00641	0.02594	0.17299	0.02594	3.08145
297.303	0.00953			299.806	0.00641	0.02594	0.17299	0.02594	3.08147
297.551	0.00952			299.82	0.00641	0.02594	0.17299	0.02594	3.08066
297.79	0.00952			299.833	0.00641	0.02594	0.17299	0.02594	3.08048
297.984	0.00951			299.844	0.00641	0.02594	0.17299	0.02594	3.08049
298.187	0.0095			299.855	0.00641	0.02595	0.17298	0.02595	3.08098
298.376	0.0095			299.866	0.0064	0.02595	0.17298	0.02595	3.08097
298.516	0.00949			299.875	0.0064	0.02595	0.17298	0.02595	3.08097
298.651	0.00949			299.884	0.0064	0.02595	0.17299	0.02595	3.08056
298.782	0.00949			299.892	0.0064	0.02596	0.17299	0.02596	3.0807
298.887	0.00948			299.9	0.0064	0.02596	0.17299	0.02596	3.08049
298.99	0.00947			299.907	0.0064	0.02596	0.17299	0.02596	3.08056
299.078	0.00947			299.913	0.0064	0.02596	0.17298	0.02596	3.08051
299.155	0.00947			299.92	0.0064	0.02597	0.17298	0.02597	3.08185
299.225	0.00947			299.925	0.0064	0.02597	0.17299	0.02597	3.08058
299.288	0.00947			299.93	0.0064	0.02598	0.17299	0.02598	3.08126
299.349	0.00947			299.935	0.0064	0.02598	0.17298	0.02598	3.08184
299.405	0.00947			299.94	0.0064	0.02598	0.17299	0.02598	3.08074
299.45	0.00946			299.944	0.0064	0.02598	0.17299	0.02598	3.08052
299.494	0.00946			299.948	0.0064	0.02599	0.17299	0.02599	3.08128
299.534	0.00946			299.951	0.0064	0.02599	0.17299	0.02599	3.08183
299.57	0.00946					0.02599	0.17299	0.02599	3.08184
299.603	0.00946					0.02599	0.17299	0.02599	3.08189
299.637	0.00946					0.02599	0.173	0.02599	3.08193
299.662	0.00946					0.02599	0.17299	0.02599	3.08148
299.689	0.00946					0.026	0.17298	0.026	3.08185
299.713	0.00946					0.026	0.173	0.026	3.08193
299.735	0.00945					0.026	0.17299	0.026	3.08055
299.752	0.00945					0.026	0.17298	0.026	3.08053
299.771	0.00945					0.02601	0.17299	0.02601	3.08186
299.786	0.00945					0.02601	0.17299	0.02601	3.08187
299.802	0.00945					0.02601	0.173	0.02601	3.08192
299.816	0.00945					0.02602	0.17299	0.02602	3.08126
299.828	0.00945					0.02602	0.173	0.02602	3.08193
299.84	0.00945					0.02602	0.17299	0.02602	3.0805
299.85	0.00945					0.02602	0.17299	0.02602	3.08056
299.86	0.00945					0.02603	0.17298	0.02603	3.08184
299.87	0.00945					0.02603	0.17298	0.02603	3.08098
299.878	0.00945					0.02603	0.17299	0.02603	3.08056
299.886	0.00945					0.02604	0.17299	0.02604	3.08126
299.893	0.00945					0.02605	0.17298	0.02605	3.08185
299.899	0.00945					0.02605	0.173	0.02605	3.08193
299.905	0.00945					0.02605	0.173	0.02605	3.08191
						0.02606	0.17299	0.02606	3.08129
						0.02606	0.17299	0.02606	3.0819
						0.02606	0.17299	0.02606	3.08186
						0.02606	0.17298	0.02606	3.081
						0.02606	0.17299	0.02606	3.0815
						0.02606	0.17298	0.02606	3.0806
						0.02606	0.17298	0.02606	3.08042
						0.02606	0.17298	0.02606	3.08049
						0.02607	0.17299	0.02607	3.08134
						0.02607	0.17299	0.02607	3.08191
						0.02607	0.17299	0.02607	3.0808
						0.02607	0.17299	0.02607	3.0807
						0.02607	0.17298	0.02607	3.08046
						0.02609	0.17299	0.02609	3.08131
						0.02609	0.17299	0.02609	3.08088
						0.02609	0.17299	0.02609	3.08074
						0.02609	0.17299	0.02609	3.08072
						0.02609	0.17298	0.02609	3.08044
						0.0261	0.17299	0.0261	3.08183
						0.0261	0.17299	0.0261	3.0818
						0.0261	0.17299	0.0261	3.08178
						0.0261	0.17299	0.0261	3.08056
						0.0261	0.17298	0.0261	3.08043
						0.02611	0.17299	0.02611	3.08175
						0.02611	0.17299	0.02611	3.08152
						0.02611	0.17299	0.02611	3.08067
						0.02611	0.17299	0.02611	3.08064
						0.02611	0.17298	0.02611	3.08047
						0.02611	0.17298	0.02611	3.08044
						0.02611	0.17298	0.02611	3.08043
						0.02612	0.173	0.02612	3.08057
						0.02612	0.173	0.02612	3.08059
						0.02612	0.17298	0.02612	3.0805
						0.02613	0.17298	0.02613	3.08099
						0.02613	0.17299	0.02613	3.08151
						0.02613	0.17299	0.02613	3.08106
						0.02613	0.17299	0.02613	3.081
						0.02613	0.17299	0.02613	3.08075
						0.02613	0.17298	0.02613	3.08057
						0.02614	0.173	0.02614	3.08058
						0.02614	0.17298	0.02614	3.08054
						0.02614	0.17298	0.02614	3.08043
						0.02614	0.17298	0.02614	3.08042
						0.02615	0.17299	0.02615	3.08141
						0.02615	0.17299	0.02615	3.08076
						0.02616	0.17299	0.02616	3.08176
						0.02616	0.17299	0.02616	3.08084
						0.02617	0.17298	0.02617	3.08096
						0.02617	0.17299	0.02617	3.08134
						0.02617	0.17299	0.02617	3.08115
						0.02617	0.173	0.02617	3.08056
						0.02617	0.17299	0.02617	3.08079
						0.02618	0.17299	0.02618	3.08152
						0.02618	0.17299	0.02618	3.08077
						0.02618	0.17299	0.02618	3.08075
						0.02619	0.17299	0.02619	3.08139
						0.02619	0.17299	0.02619	3.08122
						0.02619	0.17299	0.02619	3.08087
						0.0262	0.17298	0.0262	3.08094
						0.0262	0.17299	0.0262	3.08147
						0.02621	0.173	0.02621	3.08149
						0.02621	0.17299	0.02621	3.08157
						0.02621	0.17298	0.02621	3.08099
						0.02621	0.17298	0.02621	3.08099
						0.02621	0.17298	0.02621	3.08094
						0.02621	0.17298	0.02621	3.081
						0.02621	0.17299	0.02621	3.08086
						0.02622	0.173	0.02622	3.08145
						0.02622	0.17299	0.02622	3.08168
						0.02622	0.17298	0.02622	3.08094
						0.02622	0.173	0.02622	3.08061
						0.02623	0.17299	0.02623	3.08137
						0.02623	0.17298	0.02623	3.081
						0.02623	0.17298	0.02623	3.08098
						0.02623	0.17299	0.02623	3.08143
						0.02624	0.17299	0.02624	3.08163
						0.02624	0.17298	0.02624	3.08096
						0.02625	0.17299	0.02625	3.08172
						0.02625	0.17298	0.02625	3.081
						0.02625	0.17298	0.02625	3.08086
						0.02626	0.17298	0.02626	3.08096
						0.02626	0.17298	0.02626	3.08097
						0.02626	0.17299	0.02626	3.08118
						0.02626	0.17299	0.02626	3.08082
						0.02627	0.17298	0.02627	3.08101
						0.02627	0.17299	0.02627	3.08129
						0.02628	0.17298	0.02628	3.08098
						0.02628	0.17298	0.02628	3.08088
						0.02629	0.173	0.02629	3.08152
						0.02629	0.17299	0.02629	3.08147
						0.02629	0.17298	0.02629	3.081
						0.02629	0.17298	0.02629	3.08091
						0.02629	0.173	0.02629	3.08062
						0.0263	0.17298	0.0263	3.08099
						0.0263	0.173	0.0263	3.08064
						0.0263	0.173	0.0263	3.08065
						0.0263	0.173	0.0263	3.08117
						0.0263	0.173	0.0263	3.08118
						0.0263	0.173	0.0263	3.08119
						0.0263	0.17298	0.0263	3.08088
						0.0263	0.17298	0.0263	3.08088
						0.02631	0.17298	0.02631	3.08099
						0.02631	0.17298	0.02631	3.08079
						0.02632	0.17298	0.02632	3.08093
						0.02632	0.17299	0.02632	3.08119
						0.02632	0.17298	0.02632	3.08084
						0.02633	0.17299	0.02633	3.08136
						0.02633	0.17299	0.02633	3.0812
						0.02633	0.17298	0.02633	3.08075
						0.02634	0.17299	0.02634	3.08152
						0.02634	0.17299	0.02634	3.08128
						0.02634	0.17298	0.02634	3.08098
						0.02634	0.17298	0.02634	3.08105
						0.02634	0.17299	0.02634	3.0812
						0.02635	0.17299	0.02635	3.08159
						0.02635	0.17299	0.02635	3.08142
						0.02635	0.17298	0.02635	3.08099
						0.02635	0.17298	0.02635	3.08109
						0.02635	0.173	0.02635	3.08066
						0.02635	0.17299	0.02635	3.08121
						0.02635	0.17298	0.02635	3.08077
						0.02636	0.173	0.02636	3.08157
						0.02636	0.17298	0.02636	3.08107
						0.02636	0.17298	0.02636	3.08101
						0.02636	0.17299	0.02636	3.08073
						0.02636	0.17299	0.02636	3.0812
						0.02636	0.17299	0.02636	3.0812
						0.02636	0.173	0.02636	3.08119
						0.02636	0.17299	0.02636	3.08122
						0.02636	0.17298	0.02636	3.0808
						0.02637	0.17298	0.02637	3.08081
						0.02637	0.17298	0.02637	3.08085
						0.02638	0.173	0.02638	3.08155
						0.02638	0.17298	0.02638	3.08088
						0.02639	0.17299	0.02639	3.08119
						0.02639	0.17299	0.02639	3.0812
						0.0264	0.17299	0.0264	3.0812
						0.02641	0.17299	0.02641	3.08124
						0.02641	0.17298	0.02641	3.0807
						0.02641	0.17298	0.02641	3.0807
						0.02642	0.17299	0.02642	3.08074
						0.02642	0.173	0.02642	3.08068
						0.02642	0.17298	0.02642	3.0806
						0.02643	0.17299	0.02643	3.08132
						0.02643	0.17298	0.02643	3.08121
						0.02643	0.17298	0.02643	3.08103
						0.02643	0.17299	0.02643	3.0807
						0.02643	0.17299	0.02643	3.08125
						0.02643	0.17298	0.02643	3.08067
						0.02644	0.17299	0.02644	3.08164
						0.02644	0.17299	0.02644	3.08125
						0.02644	0.17299	0.02644	3.08122
						0.02644	0.17298	0.02644	3.08116
						0.02644	0.17299	0.02644	3.0812
						0.02644	0.17298	0.02644	3.0808
						0.02645	0.17299	0.02645	3.08162
						0.02645	0.17298	0.02645	3.08082
						0.02645	0.173	0.02645	3.08065
						0.02645	0.17299	0.02645	3.08123
						0.02645	0.17299	0.02645	3.08125
						0.02645	0.17298	0.02645	3.08064
						0.02645	0.17298	0.02645	3.08061
						0.02645	0.17298	0.02645	3.0806
						0.02645	0.17298	0.02645	3.08066
						0.02645	0.17298	0.02645	3.08072
						0.02646	0.17299	0.02646	3.08161
						0.02646	0.17298	0.02646	3.08111
						0.02646	0.17299	0.02646	3.08075
						0.02646	0.17298	0.02646	3.0806
						0.02646	0.17298	0.02646	3.08063
						0.02647	0.17298	0.02647	3.08115
						0.02647	0.17298	0.02647	3.08079
						0.02647	0.17298	0.02647	3.08076
						0.02647	0.17298	0.02647	3.08094
						0.02647	0.17299	0.02647	3.0807
						0.02647	0.17299	0.02647	3.08125
						0.02648	0.17299	0.02648	3.08117
						0.02648	0.17298	0.02648	3.08081
						0.02648	0.17298	0.02648	3.08086
						0.02648	0.17299	0.02648	3.08076
						0.02648	0.17299	0.02648	3.08122
						0.02648	0.17299	0.02648	3.0809
						0.02649	0.17299	0.02649	3.0812
						0.02649	0.17298	0.02649	3.08113
						0.02649	0.17298	0.02649	3.08077
						0.02649	0.17299	0.02649	3.08092
						0.02649	0.17299	0.02649	3.08122
						0.02649	0.17298	0.02649	3.08066
						0.02649	0.17298	0.02649	3.08061
						0.0265	0.17299	0.0265	3.08146
						0.0265	0.17299	0.0265	3.0816
						0.0265	0.17298	0.0265	3.08078
						0.0265	0.17299	0.0265	3.08087
						0.0265	0.17299	0.0265	3.08071
						0.0265	0.17299	0.0265	3.0812
						0.0265	0.17299	0.0265	3.08124
						0.0265	0.17298	0.0265	3.08084
						0.02651	0.17299	0.02651	3.08133
						0.02651	0.17298	0.02651	3.08078
						0.02651	0.17298	0.02651	3.0809
						0.02651	0.17299	0.02651	3.08095
						0.02651	0.17299	0.02651	3.08071
						0.02651	0.17299	0.02651	3.08105
						0.02652	0.17299	0.02652	3.08149
						0.02652	0.17298	0.02652	3.08125
						0.02652	0.17298	0.02652	3.08084
						0.02652	0.17298	0.02652	3.08077
						0.02652	0.17298	0.02652	3.08096
						0.02652	0.17299	0.02652	3.08096
						0.02652	0.17299	0.02652	3.08122
						0.02652	0.17299	0.02652	3.0811
						0.02652	0.17299	0.02652	3.08094
						0.02653	0.17299	0.02653	3.08167
						0.02653	0.17298	0.02653	3.08136
						0.02653	0.17299	0.02653	3.08096
						0.02653	0.17299	0.02653	3.08082
						0.02653	0.17299	0.02653	3.08125
						0.02653	0.17299	0.02653	3.08099
						0.02654	0.17298	0.02654	3.08133
						0.02654	0.17298	0.02654	3.08083
						0.02654	0.17299	0.02654	3.08078
						0.02654	0.17299	0.02654	3.08123
						0.02654	0.17299	0.02654	3.08114
						0.02655	0.17299	0.02655	3.08152
						0.02655	0.17299	0.02655	3.08156
						0.02655	0.17299	0.02655	3.08163
						0.02655	0.17298	0.02655	3.0813
						0.02655	0.17298	0.02655	3.0812
						0.02655	0.17299	0.02655	3.08119
						0.02655	0.17298	0.02655	3.08074
						0.02656	0.17299	0.02656	3.08139
						0.02656	0.17299	0.02656	3.08175
						0.02657	0.17298	0.02657	3.08179
						0.02657	0.17299	0.02657	3.08169
						0.02657	0.17299	0.02657	3.08113
						0.02658	0.17298	0.02658	3.08194
						0.02658	0.17299	0.02658	3.08131
						0.02658	0.17299	0.02658	3.08166
						0.02658	0.17299	0.02658	3.08114
						0.02658	0.17298	0.02658	3.08083
						0.02658	0.17299	0.02658	3.08084
						0.02659	0.17299	0.02659	3.08137
						0.02659	0.17299	0.02659	3.08142
						0.02659	0.17299	0.02659	3.0817
						0.02659	0.17299	0.02659	3.08174
						0.02659	0.17298	0.02659	3.08124
						0.0266	0.17298	0.0266	3.08162
						0.0266	0.17298	0.0266	3.08143
						0.0266	0.17299	0.0266	3.08176
						0.0266	0.17299	0.0266	3.08116
						0.0266	0.17299	0.0266	3.0808
						0.0266	0.17299	0.0266	3.08086
						0.0266	0.17299	0.0266	3.08107
						0.0266	0.17299	0.0266	3.08113
						0.02661	0.17298	0.02661	3.08201
						0.02661	0.17298	0.02661	3.08184
						0.02661	0.17298	0.02661	3.08155
						0.02661	0.17299	0.02661	3.08134
						0.02661	0.17299	0.02661	3.0813
						0.02661	0.17299	0.02661	3.08136
						0.02661	0.17299	0.02661	3.08114
						0.02661	0.17299	0.02661	3.08088
						0.02661	0.17299	0.02661	3.08116
						0.02662	0.17298	0.02662	3.08168
						0.02662	0.17299	0.02662	3.08139
						0.02662	0.173	0.02662	3.08178
						0.02662	0.17298	0.02662	3.0814
						0.02662	0.17298	0.02662	3.08083
						0.02662	0.17298	0.02662	3.08084
						0.02662	0.17299	0.02662	3.08099
						0.02663	0.17298	0.02663	3.08199
						0.02663	0.17299	0.02663	3.08131
						0.02663	0.17299	0.02663	3.08178
						0.02663	0.17299	0.02663	3.08111
						0.02663	0.17298	0.02663	3.0814
						0.02664	0.17298	0.02664	3.08187
						0.02664	0.173	0.02664	3.08179
						0.02664	0.17298	0.02664	3.08138
						0.02664	0.17299	0.02664	3.08109
						0.02665	0.17298	0.02665	3.0815
						0.02665	0.17299	0.02665	3.08146
						0.02665	0.17299	0.02665	3.08172
						0.02665	0.17299	0.02665	3.08184
						0.02665	0.17299	0.02665	3.08092
						0.02665	0.17299	0.02665	3.08096
						0.02666	0.17298	0.02666	3.08191
						0.02666	0.17298	0.02666	3.08175
						0.02666	0.17299	0.02666	3.0818
						0.02666	0.17299	0.02666	3.08183
						0.02666	0.17299	0.02666	3.08185
						0.02666	0.17299	0.02666	3.0819
						0.02666	0.17299	0.02666	3.08094
						0.02667	0.17298	0.02667	3.08198
						0.02667	0.17298	0.02667	3.08196
						0.02667	0.17299	0.02667	3.08112
						0.02667	0.17299	0.02667	3.08115
						0.02667	0.17299	0.02667	3.08109
						0.02668	0.17299	0.02668	3.08186
						0.02668	0.17299	0.02668	3.08188
						0.02668	0.17299	0.02668	3.08113
						0.02668	0.17299	0.02668	3.08117
						0.02668	0.17298	0.02668	3.08138
						0.02668	0.17299	0.02668	3.081
						0.02668	0.17299	0.02668	3.08101
						0.02668	0.17299	0.02668	3.08103
						0.02668	0.17299	0.02668	3.08105
						0.02669	0.17298	0.02669	3.08202
						0.02669	0.17299	0.02669	3.08113
						0.02669	0.17299	0.02669	3.08112
						0.02669	0.17299	0.02669	3.08116
						0.02669	0.17299	0.02669	3.08113
						0.02669	0.17299	0.02669	3.0811
						0.0267	0.17298	0.0267	3.08202
						0.0267	0.17299	0.0267	3.08178
						0.0267	0.17298	0.0267	3.08128
						0.0267	0.17299	0.0267	3.0809
						0.02671	0.17298	0.02671	3.08203
						0.02671	0.173	0.02671	3.0819
						0.02671	0.17299	0.02671	3.08178
						0.02671	0.173	0.02671	3.08109
						0.02671	0.17298	0.02671	3.08139
						0.02672	0.17298	0.02672	3.08205
						0.02672	0.17299	0.02672	3.08182
						0.02672	0.17299	0.02672	3.08116
						0.02672	0.173	0.02672	3.08109
						0.02672	0.17298	0.02672	3.08136
						0.02672	0.17298	0.02672	3.08141
						0.02673	0.17299	0.02673	3.08098
						0.02674	0.17298	0.02674	3.08204
						0.02674	0.17299	0.02674	3.08184
						0.02674	0.173	0.02674	3.08114
						0.02674	0.17298	0.02674	3.08131
						0.02675	0.17299	0.02675	3.08188
						0.02675	0.17299	0.02675	3.08186
						0.02675	0.17298	0.02675	3.08134
						0.02675	0.17298	0.02675	3.08137
						0.02675	0.17298	0.02675	3.08084
						0.02676	0.17299	0.02676	3.08113
						0.02676	0.17299	0.02676	3.08113
						0.02676	0.17299	0.02676	3.08114
						0.02676	0.17298	0.02676	3.08085
						0.02677	0.17299	0.02677	3.08112
						0.02678	0.173	0.02678	3.0819
						0.02678	0.17299	0.02678	3.08116
						0.02679	0.17299	0.02679	3.08179
						0.02679	0.17298	0.02679	3.08131
						0.02679	0.17299	0.02679	3.08136
						0.0268	0.17298	0.0268	3.08206
						0.0268	0.173	0.0268	3.08115
						0.0268	0.17299	0.0268	3.0812
						0.0268	0.17298	0.0268	3.08087
						0.02681	0.17299	0.02681	3.08129
						0.02682	0.17298	0.02682	3.08208
						0.02682	0.17299	0.02682	3.08122
						0.02682	0.17299	0.02682	3.08107
						0.02682	0.17299	0.02682	3.08129
						0.02682	0.17298	0.02682	3.08132
						0.02683	0.17299	0.02683	3.08108
						0.02685	0.17299	0.02685	3.08124
						0.02686	0.17299	0.02686	3.08117
						0.02686	0.17299	0.02686	3.08106
						0.02687	0.17299	0.02687	3.08125
						0.02687	0.17299	0.02687	3.08119
						0.02687	0.17299	0.02687	3.08113
						0.02688	0.17298	0.02688	3.0821
						0.02688	0.17299	0.02688	3.08129
						0.02688	0.17299	0.02688	3.08126
						0.02688	0.17299	0.02688	3.08104
						0.02688	0.17299	0.02688	3.0813
						0.02689	0.17299	0.02689	3.08129
						0.02689	0.173	0.02689	3.08102
						0.02689	0.17299	0.02689	3.0814
						0.02689	0.17298	0.02689	3.08088
						0.0269	0.17299	0.0269	3.08129
						0.0269	0.17299	0.0269	3.08121
						0.0269	0.17299	0.0269	3.08131
						0.02692	0.17299	0.02692	3.08127
						0.02692	0.17299	0.02692	3.08134
						0.02692	0.17298	0.02692	3.0809
						0.02692	0.17298	0.02692	3.08089
						0.02693	0.17298	0.02693	3.0821
						0.02693	0.17298	0.02693	3.08122
						0.02693	0.17298	0.02693	3.08119
						0.02694	0.17299	0.02694	3.08128
						0.02695	0.17299	0.02695	3.08124
						0.02695	0.17299	0.02695	3.08123
						0.02696	0.17298	0.02696	3.0812
						0.02696	0.17299	0.02696	3.08119
						0.02697	0.17299	0.02697	3.08124
						0.02697	0.17298	0.02697	3.08142
						0.02698	0.17299	0.02698	3.08125
						0.02698	0.17299	0.02698	3.08123
						0.02698	0.173	0.02698	3.081
						0.02698	0.17299	0.02698	3.08133
						0.02699	0.17298	0.02699	3.0821
						0.02699	0.17299	0.02699	3.08118
						0.02699	0.17299	0.02699	3.08123
						0.02699	0.173	0.02699	3.08099
						0.027	0.17298	0.027	3.08207
						0.02702	0.17299	0.02702	3.08124
						0.02702	0.17298	0.02702	3.08144
						0.02704	0.17298	0.02704	3.08119
						0.02704	0.17299	0.02704	3.08119
						0.02704	0.17299	0.02704	3.08125
						0.02704	0.17298	0.02704	3.08091
						0.02705	0.17299	0.02705	3.08124
						0.02706	0.17299	0.02706	3.08199
						0.02706	0.17298	0.02706	3.08205
						0.02706	0.173	0.02706	3.08098
						0.02706	0.17299	0.02706	3.08135
						0.02707	0.17299	0.02707	3.08196
						0.02707	0.17298	0.02707	3.08202
						0.02707	0.173	0.02707	3.08098
						0.02707	0.17299	0.02707	3.08135
						0.02707	0.17298	0.02707	3.08147
						0.02708	0.17299	0.02708	3.08121
						0.02708	0.17299	0.02708	3.08132
						0.0271	0.17299	0.0271	3.08197
						0.0271	0.173	0.0271	3.08195
						0.0271	0.17299	0.0271	3.08134
						0.02711	0.17299	0.02711	3.08205
						0.02711	0.17299	0.02711	3.08202
						0.02711	0.173	0.02711	3.08196
						0.02711	0.173	0.02711	3.08199
						0.02712	0.173	0.02712	3.08197
						0.02713	0.17298	0.02713	3.08098
						0.02713	0.17298	0.02713	3.08092
						0.02714	0.17299	0.02714	3.08215
						0.02714	0.17299	0.02714	3.08214
						0.02714	0.17299	0.02714	3.08206
						0.02715	0.17298	0.02715	3.08103
						0.02716	0.17299	0.02716	3.08204
						0.02716	0.17299	0.02716	3.08203
						0.02716	0.17301	0.02716	3.082
						0.02716	0.173	0.02716	3.08097
						0.02716	0.17298	0.02716	3.08148
						0.02717	0.17299	0.02717	3.0821
						0.02717	0.17299	0.02717	3.08198
						0.02717	0.17301	0.02717	3.08201
						0.02717	0.17299	0.02717	3.08198
						0.02717	0.17299	0.02717	3.0813
						0.02717	0.17298	0.02717	3.08096
						0.02717	0.17298	0.02717	3.08096
						0.02717	0.17298	0.02717	3.08094
						0.02718	0.17299	0.02718	3.08213
						0.02718	0.17299	0.02718	3.08214
						0.02718	0.17299	0.02718	3.08103
						0.02718	0.17298	0.02718	3.08097
						0.02718	0.17298	0.02718	3.081
						0.02719	0.17299	0.02719	3.08206
						0.02719	0.17298	0.02719	3.081
						0.02719	0.17298	0.02719	3.0811
						0.02719	0.17298	0.02719	3.08113
						0.02719	0.17298	0.02719	3.08096
						0.0272	0.17299	0.0272	3.08208
						0.02721	0.17299	0.02721	3.08206
						0.02721	0.17299	0.02721	3.08206
						0.02721	0.173	0.02721	3.08203
						0.02721	0.17299	0.02721	3.08194
						0.02721	0.173	0.02721	3.08098
						0.02721	0.173	0.02721	3.08099
						0.02721	0.17298	0.02721	3.08149
						0.02721	0.17299	0.02721	3.08106
						0.02721	0.17298	0.02721	3.08097
						0.02722	0.17299	0.02722	3.08207
						0.02722	0.17299	0.02722	3.08206
						0.02722	0.173	0.02722	3.08202
						0.02722	0.173	0.02722	3.08201
						0.02722	0.173	0.02722	3.08097
						0.02722	0.17299	0.02722	3.08128
						0.02722	0.17298	0.02722	3.08117
						0.02723	0.17299	0.02723	3.08208
						0.02723	0.17299	0.02723	3.08196
						0.02723	0.17299	0.02723	3.08109
						0.02723	0.17298	0.02723	3.08107
						0.02723	0.17298	0.02723	3.08123
						0.02723	0.17298	0.02723	3.081
						0.02724	0.17299	0.02724	3.08215
						0.02724	0.173	0.02724	3.08202
						0.02724	0.17299	0.02724	3.08107
						0.02725	0.17298	0.02725	3.08197
						0.02725	0.17298	0.02725	3.08208
						0.02725	0.17299	0.02725	3.08207
						0.02725	0.17299	0.02725	3.08207
						0.02725	0.17299	0.02725	3.08212
						0.02725	0.17299	0.02725	3.08184
						0.02725	0.17298	0.02725	3.0815
						0.02725	0.17299	0.02725	3.08104
						0.02726	0.17298	0.02726	3.08201
						0.02726	0.17299	0.02726	3.08199
						0.02726	0.17299	0.02726	3.08197
						0.02726	0.17299	0.02726	3.08196
						0.02726	0.17299	0.02726	3.08126
						0.02727	0.17298	0.02727	3.082
						0.02727	0.17298	0.02727	3.08206
						0.02727	0.17299	0.02727	3.08212
						0.02727	0.17299	0.02727	3.08195
						0.02727	0.173	0.02727	3.08103
						0.02727	0.17298	0.02727	3.0815
						0.02728	0.17298	0.02728	3.08196
						0.02728	0.17298	0.02728	3.08197
						0.02729	0.17298	0.02729	3.0819
						0.02729	0.17298	0.02729	3.08198
						0.02729	0.17299	0.02729	3.08197
						0.02729	0.17298	0.02729	3.08123
						0.0273	0.17299	0.0273	3.08199
						0.0273	0.17298	0.0273	3.08198
						0.0273	0.17298	0.0273	3.08204
						0.0273	0.17299	0.0273	3.08208
						0.0273	0.173	0.0273	3.081
						0.0273	0.17299	0.0273	3.08111
						0.0273	0.17298	0.0273	3.08121
						0.0273	0.17298	0.0273	3.08106
						0.02731	0.173	0.02731	3.08199
						0.02731	0.17298	0.02731	3.08188
						0.02731	0.17298	0.02731	3.08119
						0.02731	0.17298	0.02731	3.0812
						0.02731	0.17298	0.02731	3.08124
						0.02732	0.17298	0.02732	3.08187
						0.02732	0.17298	0.02732	3.08193
						0.02732	0.17298	0.02732	3.08197
						0.02732	0.17299	0.02732	3.08211
						0.02732	0.17299	0.02732	3.08208
						0.02732	0.17299	0.02732	3.08196
						0.02732	0.17299	0.02732	3.08189
						0.02732	0.17299	0.02732	3.08119
						0.02732	0.17298	0.02732	3.08121
						0.02732	0.17298	0.02732	3.08124
						0.02733	0.17299	0.02733	3.08181
						0.02733	0.17298	0.02733	3.08192
						0.02733	0.17298	0.02733	3.08197
						0.02733	0.17298	0.02733	3.08209
						0.02733	0.17298	0.02733	3.08211
						0.02733	0.17299	0.02733	3.08209
						0.02733	0.17299	0.02733	3.08196
						0.02733	0.17299	0.02733	3.08195
						0.02733	0.17299	0.02733	3.08191
						0.02733	0.17298	0.02733	3.08146
						0.02733	0.17299	0.02733	3.08116
						0.02734	0.17298	0.02734	3.08184
						0.02734	0.17298	0.02734	3.08186
						0.02734	0.17298	0.02734	3.08198
						0.02734	0.17299	0.02734	3.08209
						0.02734	0.17299	0.02734	3.0818
						0.02734	0.17298	0.02734	3.08148
						0.02734	0.17299	0.02734	3.08117
						0.02734	0.17298	0.02734	3.08103
						0.02735	0.17299	0.02735	3.08203
						0.02735	0.17299	0.02735	3.08182
						0.02735	0.17298	0.02735	3.08195
						0.02735	0.17299	0.02735	3.08208
						0.02735	0.17299	0.02735	3.08208
						0.02736	0.17299	0.02736	3.082
						0.02736	0.17299	0.02736	3.08199
						0.02736	0.17298	0.02736	3.08184
						0.02736	0.17298	0.02736	3.08194
						0.02736	0.17298	0.02736	3.08198
						0.02736	0.17298	0.02736	3.08143
						0.02736	0.17299	0.02736	3.08114
						0.02736	0.17298	0.02736	3.08109
						0.02737	0.17299	0.02737	3.08215
						0.02737	0.17299	0.02737	3.08207
						0.02737	0.173	0.02737	3.082
						0.02737	0.17299	0.02737	3.08183
						0.02737	0.17298	0.02737	3.08191
						0.02737	0.17298	0.02737	3.08125
						0.02737	0.17298	0.02737	3.08123
						0.02737	0.17298	0.02737	3.08116
						0.02737	0.17298	0.02737	3.08113
						0.02737	0.17298	0.02737	3.08111
						0.02738	0.173	0.02738	3.0823
						0.02738	0.173	0.02738	3.08206
						0.02738	0.17298	0.02738	3.08185
						0.02738	0.17299	0.02738	3.08208
						0.02738	0.173	0.02738	3.08107
						0.02738	0.17298	0.02738	3.08118
						0.02739	0.173	0.02739	3.08225
						0.02739	0.173	0.02739	3.08204
						0.02739	0.173	0.02739	3.08105
						0.02739	0.17299	0.02739	3.08114
						0.02739	0.17299	0.02739	3.08117
						0.02739	0.17298	0.02739	3.08132
						0.02739	0.17298	0.02739	3.08127
						0.0274	0.17299	0.0274	3.08211
						0.0274	0.17299	0.0274	3.08201
						0.0274	0.17298	0.0274	3.08189
						0.0274	0.17299	0.0274	3.08184
						0.0274	0.17298	0.0274	3.08172
						0.0274	0.17298	0.0274	3.08176
						0.0274	0.17298	0.0274	3.08122
						0.02741	0.173	0.02741	3.08206
						0.02741	0.173	0.02741	3.08111
						0.02742	0.173	0.02742	3.0822
						0.02742	0.17299	0.02742	3.08199
						0.02742	0.173	0.02742	3.08202
						0.02742	0.173	0.02742	3.08205
						0.02742	0.173	0.02742	3.08204
						0.02742	0.17299	0.02742	3.08188
						0.02743	0.17299	0.02743	3.08174
						0.02743	0.17299	0.02743	3.0818
						0.02743	0.17299	0.02743	3.08194
						0.02743	0.17299	0.02743	3.08175
						0.02744	0.17298	0.02744	3.08174
						0.02744	0.173	0.02744	3.08112
						0.02745	0.17299	0.02745	3.08195
						0.02745	0.17299	0.02745	3.08174
						0.02745	0.17299	0.02745	3.08177
						0.02745	0.173	0.02745	3.08112
						0.02746	0.173	0.02746	3.08111
						0.02747	0.17298	0.02747	3.08137
						0.02748	0.17299	0.02748	3.08193
						0.02748	0.17299	0.02748	3.08181
						0.02748	0.17299	0.02748	3.08173
						0.02749	0.17299	0.02749	3.08179
						0.02749	0.173	0.02749	3.08109
						0.0275	0.17299	0.0275	3.08188
						0.0275	0.17299	0.0275	3.08182
						0.0275	0.17299	0.0275	3.08173
						0.02751	0.17299	0.02751	3.08173
						0.02751	0.17299	0.02751	3.08182
						0.02751	0.17299	0.02751	3.08181
						0.02751	0.17298	0.02751	3.08172
						0.02751	0.17299	0.02751	3.08112
						0.02752	0.173	0.02752	3.08235
						0.02752	0.17299	0.02752	3.08191
						0.02752	0.17299	0.02752	3.08185
						0.02753	0.173	0.02753	3.08203
						0.02753	0.17299	0.02753	3.08175
						0.02754	0.173	0.02754	3.08236
						0.02754	0.17299	0.02754	3.08198
						0.02754	0.17299	0.02754	3.08175
						0.02754	0.173	0.02754	3.0818
						0.02754	0.17299	0.02754	3.08183
						0.02755	0.173	0.02755	3.08188
						0.02756	0.17299	0.02756	3.08178
						0.02756	0.17299	0.02756	3.08178
						0.02756	0.173	0.02756	3.08184
						0.02757	0.173	0.02757	3.08188
						0.02757	0.173	0.02757	3.08187
						0.02758	0.173	0.02758	3.08235
						0.02758	0.173	0.02758	3.08233
						0.02759	0.17299	0.02759	3.08179
						0.0276	0.17299	0.0276	3.08175
						0.02763	0.173	0.02763	3.08234
						0.02763	0.17299	0.02763	3.08176
						0.02765	0.173	0.02765	3.08177
						0.02765	0.173	0.02765	3.08187
						0.02766	0.173	0.02766	3.08178
						0.02767	0.17299	0.02767	3.08176
						0.02767	0.173	0.02767	3.08183
						0.02769	0.173	0.02769	3.08235
						0.02776	0.173	0.02776	3.08236
						0.02777	0.173	0.02777	3.08238
						0.02777	0.173	0.02777	3.08234
						0.02783	0.173	0.02783	3.08247
						0.02788	0.173	0.02788	3.08242
						0.02798	0.17298	0.02798	3.08287
						0.02799	0.173	0.02799	3.08251
						0.02801	0.17298	0.02801	3.08288
						0.02802	0.17298	0.02802	3.08284
						0.02802	0.17298	0.02802	3.08285
						0.02803	0.17298	0.02803	3.08284
						0.02803	0.17298	0.02803	3.08284
						0.02803	0.173	0.02803	3.08264
						0.02803	0.173	0.02803	3.0826
						0.02804	0.17298	0.02804	3.08284
						0.02805	0.17298	0.02805	3.08294
						0.02805	0.17298	0.02805	3.08298
						0.02805	0.173	0.02805	3.08256
						0.02806	0.17298	0.02806	3.08284
						0.02806	0.17298	0.02806	3.08292
						0.02807	0.17298	0.02807	3.08287
						0.02807	0.17298	0.02807	3.08287
						0.02807	0.17298	0.02807	3.08252
						0.02808	0.17298	0.02808	3.08296
						0.02809	0.17298	0.02809	3.08287
						0.02811	0.17298	0.02811	3.0829
						0.02812	0.17299	0.02812	3.08301
						0.02812	0.17298	0.02812	3.08255
						0.02813	0.17298	0.02813	3.08253
						0.02814	0.17298	0.02814	3.08284
						0.02814	0.17298	0.02814	3.08252
						0.02816	0.17298	0.02816	3.08257
[truncated: 7,052 more rows]

## Sheet: Fig1e
2theta(degrees)	Intensity (arb. units)	Intensity Error (arb. units)
5.66038	118.32	7.686
5.73538	105.84	7.692
5.81038	113.42	10.288
5.91038	108.98	7.531
5.98538	93.91	7.382
6.06038	113.18	9.691
6.16038	99.57	7.522
6.23538	132.64	7.056
6.31038	101.58	11.517
6.41038	109.09	7.127
6.48538	124.27	7.386
6.56038	114	11.147
6.66038	113.73	7.55
6.73538	96	7.541
6.81038	109.83	9.798
6.91038	97.54	7.411
6.98538	99.57	6.984
7.06038	116.56	9.979
7.16038	102.69	7.634
7.23538	87.21	7.165
7.31038	114.04	9.339
7.41038	116.21	7.551
7.48538	122.38	7.623
7.56038	86.46	11.062
7.66038	104.06	6.575
7.75638	113.51	7.213
7.81538	104	7.534
7.88138	107.44	5.888
7.94638	110.68	7.329
8.00638	93.03	6.074
8.06538	96.12	6.82
8.13138	104.21	5.66
8.19638	109.85	7.218
8.25638	103.67	6.051
8.31538	107.08	7.2
8.38138	100.91	5.974
8.44638	101.15	7.103
8.50638	96.97	5.807
8.56538	101.52	6.963
8.63138	93.41	5.817
8.69638	101.85	6.834
8.75638	107.7	5.827
8.81538	91.79	7.338
8.88138	106.76	5.531
8.94638	101.28	7.306
9.00638	106.4	5.81
9.06538	99.02	7.294
9.13138	83.85	5.745
9.19638	96.22	6.475
9.25638	93.84	5.663
9.31538	87.75	6.85
9.38138	97.45	5.408
9.44638	100.61	6.98
9.50638	93.73	5.791
9.56538	105.6	6.846
9.63138	93.05	5.933
9.69638	85.68	6.821
9.75638	102.11	5.344
9.81538	89.35	7.145
9.88138	100.58	5.457
9.94638	98.51	7.092
10.0064	109.71	5.73
10.0654	95.99	7.406
10.1314	97.94	5.657
10.1964	83.43	6.998
10.2564	98.88	5.273
10.3154	97.1	7.031
10.3944	116.83	5.689
10.4524	103.51	6.241
10.5114	107.68	5.087
10.5674	94.87	5.991
10.6284	102.81	4.87
10.6894	99.17	5.854
10.7444	101.85	4.979
10.7944	97.64	5.827
10.8524	95.19	5.705
10.9114	107.25	4.878
10.9674	87.5	5.979
11.0394	99.33	4.677
11.1024	104.85	4.983
11.1614	99.5	5.12
11.2244	108.08	5.759
11.2904	94.18	7.351
11.3584	98.55	5.603
11.4404	112.25	5.732
11.4994	99.74	6.117
11.5494	94.94	7.062
11.6084	105.88	6.89
11.6904	110.83	5.941
11.7494	91.85	6.078
11.7994	106.3	6.777
11.8584	101.44	7.29
11.9404	94.75	5.815
11.9994	94.46	5.62
12.0494	94.99	6.872
12.1084	100.07	6.892
12.1904	104.26	5.776
12.2494	112.64	5.895
12.2994	102.28	7.505
12.3584	81.66	7.151
12.4404	98.11	5.217
12.4994	100.41	5.719
12.5494	107.76	7.086
12.6084	100.92	7.34
12.6904	94.75	5.8
12.7494	103.73	5.62
12.7994	90.03	7.202
12.8584	101.98	6.709
12.9404	98.54	5.83
12.9994	99.94	5.731
13.0494	108	7.069
13.1084	92.07	7.348
13.1874	105.42	5.54
13.2424	107.71	5.134
13.2924	97.46	5.992
13.3504	101.19	5.7
13.4134	104.22	5.03
13.4754	100.17	5.104
13.5374	94.28	5.778
13.6004	103.46	4.855
13.6634	111.57	5.086
13.7254	95.8	5.281
13.7874	96.46	5.651
13.8504	103.75	4.911
13.9094	106.87	7.202
13.9754	89.81	5.969
14.0404	88.73	6.701
14.1004	96.85	5.439
14.1594	99.64	6.959
14.2254	108.24	5.763
14.2904	78.11	7.356
14.3504	87.36	5.103
14.4094	100.81	6.609
14.4754	91.58	5.797
14.5404	96.44	6.767
14.6004	102	5.67
14.6594	90.99	7.141
14.7254	90.77	5.507
14.7904	90.76	6.737
14.8504	98.29	5.5
14.9094	108.48	7.01
14.9754	101.14	6.013
15.0404	99.23	7.111
15.1004	102.26	5.751
15.1594	105.74	7.151
15.2254	103.68	5.937
15.2904	94.26	7.2
15.3504	99.85	5.605
15.4094	99.73	7.066
15.4754	100.25	5.766
15.5404	92.86	7.08
15.6004	92.67	5.564
15.6594	97.81	6.807
15.7254	91.45	5.71
15.7904	102.72	6.762
15.8504	108.69	5.852
15.9094	103.33	7.372
15.9704	104.44	5.082
16.0204	93.36	5.9
16.0804	107.01	5.578
16.1454	100.28	5.172
16.2094	95.89	5.007
16.2704	88.16	4.896
16.3204	90.57	5.421
16.3804	96.52	5.495
16.4364	91.44	4.912
16.4944	90.2	5.521
16.5444	94.73	6.716
16.5944	96.57	6.882
16.6444	110.76	6.949
16.7054	98.47	7.442
16.7694	94.36	5.729
16.8194	97.74	6.869
16.8824	92.38	6.991
16.9554	94.23	5.549
17.0194	103.46	5.604
17.0694	101.48	7.192
17.1324	104.02	7.123
17.2054	105.48	5.888
17.2694	88.62	5.93
17.3194	99.63	6.657
17.3824	109.91	7.058
17.4554	100.82	6.053
17.5194	107.42	5.797
17.5694	101.18	7.329
17.6324	102.25	7.113
17.7054	108.48	5.838
17.7694	106.57	6.013
17.8194	103.81	7.3
17.8824	102.41	7.204
17.9554	82.13	5.843
18.0194	99.66	5.232
18.0694	88.49	7.059
18.1324	99.14	6.652
18.2054	98.4	5.749
18.2694	83.07	5.727
18.3194	86.31	6.445
18.3824	91.13	6.569
18.4554	93.15	5.511
18.5194	117.03	5.572
18.5694	99.66	7.649
18.6304	96.5	7.059
18.6874	112.16	4.912
18.7374	89.12	6.115
18.7964	104.6	5.45
18.8534	104	5.114
18.9034	100.46	5.888
18.9594	100.47	5.787
19.0204	96.15	5.012
19.0704	95.52	5.661
19.1304	90.53	5.643
19.1874	94.18	4.757
19.2424	123.76	5.603
19.3024	109.88	7.867
19.3814	90.98	6.052
19.4424	88.93	5.507
19.4924	103.31	6.668
19.5524	101.63	7.187
19.6314	92.03	5.82
19.6924	109.32	5.539
19.7424	105.06	7.393
19.8024	89.41	7.248
19.8814	100.97	5.459
19.9424	102.2	5.801
19.9924	97.86	7.148
20.0524	93.08	6.995
20.1314	108.35	5.57
20.1924	105.73	6.01
20.2424	94.32	7.271
20.3024	106.04	6.867
20.3814	103.05	5.945
20.4424	112.22	5.861
20.4924	91.86	7.491
20.5524	111.68	6.777
20.6314	95.63	6.101
20.6924	87.27	5.646
20.7424	98.58	6.606
20.8024	102.31	7.021
20.8814	92.73	5.84
20.9424	80.23	5.56
20.9924	104.78	6.334
21.0524	94.54	7.238
21.1314	96.42	5.614
21.1924	98.8	5.669
21.2494	108.76	7.029
21.3054	99.68	6.021
21.3774	106.36	4.992
21.4324	99.03	5.156
21.4824	113.08	5.745
21.5404	99.33	6.139
21.5994	98.9	4.983
21.6494	108.43	5.742
21.6994	108.03	6.012
21.7494	94.3	6.001
21.8054	100.77	5.607
21.8774	92.63	5.019
21.9194	98.23	4.812
21.9694	96.96	7.008
22.0344	101.78	6.963
22.0944	117.28	5.825
22.1444	103.42	7.658
22.1944	94.58	7.191
22.2444	107.83	6.877
22.3034	104.04	7.343
22.3694	103.41	5.889
22.4194	99.15	7.191
22.4694	107.4	7.041
22.5344	97.13	7.328
22.5944	125.97	5.69
22.6444	127.45	7.936
22.6944	107.66	7.983
22.7444	99.06	7.337
22.8034	106.2	7.038
22.8694	121.25	5.95
22.9194	108.8	7.786
22.9694	102.18	7.376
23.0344	114.72	7.148
23.0944	122.82	6.184
23.1444	106.04	7.837
23.1944	94.07	7.281
23.2444	111.71	6.858
23.3034	106.89	7.474
23.3694	105.9	5.969
23.4194	114.28	7.277
23.4694	83.05	7.559
23.5344	96.47	6.444
23.5944	95.31	5.671
23.6444	92.61	6.903
23.6944	86.9	6.805
23.7444	103.47	6.592
23.8034	100.77	7.193
23.8694	105.75	5.796
23.9294	109.84	7.272
23.9794	120.67	6.051
24.0384	111.32	6.342
24.0954	116.69	5.275
24.1454	108.92	6.237
24.1954	106.91	6.026
24.2454	106.77	5.97
24.3024	111.14	5.966
24.3624	101.56	5.271
24.4124	103.15	5.818
24.4624	94	5.864
24.5124	114.37	5.598
24.5714	95.58	6.174
24.6294	115.1	4.888
24.6824	113.69	6.194
24.7324	94.33	7.54
24.7924	101.56	6.868
24.8574	99.75	5.818
24.9074	93.42	7.062
24.9574	109.46	6.834
25.0074	96.99	7.398
25.0714	118.2	6.964
25.1324	101.53	6.277
25.1824	98.16	7.125
25.2324	95.12	7.006
25.2924	98.17	6.896
25.3574	111.66	5.72
25.4074	127.11	7.472
25.4574	113.21	7.972
25.5074	123.18	7.524
25.5714	107.76	7.848
25.6324	100.84	5.993
25.6824	109.57	7.101
25.7324	101.5	7.402
25.7924	108.11	7.124
25.8574	100.91	6.003
25.9074	95.99	7.103
25.9574	95.58	6.928
26.0074	104.69	6.913
26.0714	104.18	7.235
26.1324	96.14	5.893
26.1824	94.43	6.933
26.2324	104.4	6.871
26.2924	109.5	7.225
26.3574	110.12	6.042
26.4074	106.83	7.42
26.4574	109.05	7.308
26.5074	90.28	7.384
26.5714	101.74	6.719
26.6324	105.18	5.824
26.6834	118.02	7.252
26.7334	100.92	6.272
26.7914	107.58	5.8
26.8504	132.66	5.186
26.9094	140.05	6.65
26.9664	171.4	5.917
27.0164	184.05	7.559
27.0754	286.06	7.833
27.1334	360.73	8.457
27.1834	456.93	10.965
27.2334	528.73	12.341
27.2834	596.53	13.276
27.3434	584.78	14.101
27.4074	564.1	17.099
27.4684	453.08	13.713
27.5184	367.07	15.051
27.5784	277.95	13.547
27.6574	154.98	9.626
27.7184	122.55	7.188
27.7684	105.04	7.828
27.8284	102.22	7.247
27.9074	102.64	5.837
27.9684	96.67	5.849
28.0184	96.27	6.952
28.0784	105.1	6.938
28.1574	104.62	5.919
28.2184	109.99	5.905
28.2684	108.25	7.416
28.3284	104.43	7.357
28.4074	102.75	5.9
28.4684	97.06	5.852
28.5184	101.95	6.966
28.5784	103.67	7.14
28.6574	90.67	5.879
28.7184	106.44	5.498
28.7684	99.27	7.295
28.8284	96.98	7.045
28.9074	81.23	5.686
28.9684	91.82	5.203
29.0184	95.1	6.776
29.0784	105.78	6.896
29.1574	102.8	5.938
29.2184	87.79	5.854
29.2684	99.37	6.625
29.3284	94.44	7.049
29.3854	85.63	5.611
29.4444	95.27	5.342
29.5024	101.1	4.88
29.5524	91.42	5.805
29.6024	101.29	5.52
29.6614	91.74	5.811
29.7194	88.13	4.789
29.7694	100.94	5.42
29.8264	101.92	5.801
29.8854	101.6	5.048
29.9444	93.6	5.82
30.0044	109.96	4.837
30.0544	95.09	7.415
30.1044	101.52	6.895
30.1644	99.06	7.124
30.2294	90.99	5.746
30.2794	91.28	6.745
30.3294	104.89	6.756
30.3794	101.36	7.242
30.4434	99.28	7.119
30.5044	93.34	5.753
30.5544	104.67	6.831
30.6044	92.62	7.234
30.6644	95.24	6.805
30.7294	92.24	5.634
30.7794	97.08	6.791
30.8294	101.94	6.967
30.8794	88.96	7.139
30.9434	102.68	6.669
31.0044	98.09	5.85
31.0544	98.58	7.003
31.1044	115.49	7.021
31.1644	93.62	7.599
31.2294	104.16	5.586
31.2794	96.99	7.217
31.3294	93.57	6.964
31.3794	94.34	6.84
31.4434	87.65	6.868
31.5044	97.53	5.405
31.5544	92.36	6.983
31.6044	96.9	6.796
31.6644	102.4	6.96
31.7294	94.62	5.842
31.7794	95.97	6.878
31.8294	82.66	6.927
31.8794	95.07	6.429
31.9434	84.23	6.894
32.0044	92.48	5.299
32.0544	97.36	6.8
32.1174	92.56	6.977
32.1884	94.67	4.81
32.2514	93.56	4.865
32.3174	96.69	4.836
32.3774	93.91	4.917
32.4384	95.03	5.595
32.5014	105.13	4.874
32.5674	101.32	5.127
32.6274	98.43	5.033
32.6884	103.85	5.728
32.7564	103.72	5.095
32.8384	97.2	5.88
32.9064	97.36	5.692
32.9724	95.65	5.697
33.0384	93.43	6.916
33.1064	104.15	5.58
33.1884	100.59	5.892
33.2564	96.18	5.79
33.3384	98.99	5.662
33.4064	95.04	5.744
33.4724	89.39	5.628
33.5384	89.1	6.685
33.6064	98.52	5.45
33.6884	108.27	5.731
33.7564	103.87	6.007
33.8384	99.4	5.884
33.9064	93.58	5.756
33.9724	81.6	5.585
34.0384	96.34	6.387
34.1064	104.37	5.667
34.1884	97.8	5.898
34.2564	96.04	5.71
34.3384	99.18	5.658
34.4064	90.21	5.75
34.4724	86.5	5.484
34.5384	98.54	6.576
34.6064	89.82	5.731
34.6884	92.38	5.472
34.7554	92.69	5.549
34.8154	94.3	4.814
34.8744	96.95	5.607
34.9424	95.38	4.923
35.0054	89.27	4.883
35.0654	99.64	4.724
35.1244	106.38	5.763
35.1924	101.49	5.157
35.2554	121.17	5.037
35.3154	144.45	5.504
35.3744	150.43	6.939
35.4374	186.4	6.132
35.4994	225.67	9.654
35.5624	212.74	8.673
35.6254	199.07	10.314
35.6874	175.04	8.146
35.7494	148.06	9.355
35.8124	122.06	7.025
35.8754	107.66	7.812
35.9374	106.5	5.991
35.9994	101.6	7.297
36.0624	88.96	5.819
36.1254	92.19	6.669
36.1874	110.77	5.543
36.2494	109.91	7.442
36.3124	98.06	6.053
36.3754	109.09	7.002
36.4374	121.42	6.03
36.4994	103.28	7.792
36.5624	95.91	5.868
36.6254	109.81	6.925
36.6874	99.92	6.05
36.7494	105.88	7.068
36.8124	102.29	5.941
36.8754	97.41	7.151
36.9374	86.83	5.698
36.9994	98.2	6.589
37.0624	94.82	5.721
37.1254	98.89	6.886
37.1874	89.49	5.741
37.2494	86.03	6.689
37.3124	93.21	5.355
37.3754	93.16	6.827
37.4404	89.49	5.573
37.4994	97.6	5.462
37.5574	106	4.94
37.6174	93.6	5.944
37.6744	95.57	4.837
37.7314	87.84	5.644
37.7904	100.46	4.686
37.8494	101.47	5.787
37.9174	100.83	5.037
37.9814	92.67	5.021
38.0404	92	4.813
38.0994	95.13	5.538
38.1654	98.13	4.877
38.2334	104.17	5.719
38.2994	105.63	5.893
38.3654	96.76	7.267
38.4244	101.72	5.679
38.4834	102.31	7.131
38.5494	91	5.84
38.6154	90.65	6.745
38.6744	104.52	5.497
38.7334	97	7.229
38.7994	124.21	5.686
38.8654	142.15	7.881
38.9244	149.54	6.884
38.9834	163.44	8.647
39.0494	171.98	7.381
39.1154	162.84	9.273
39.1744	137.6	7.367
39.2334	139.54	8.295
39.2994	104.64	6.82
39.3654	101.98	7.233
39.4244	101.11	5.83
39.4834	95.11	7.11
39.5494	93.82	5.63
39.6154	94.75	6.849
39.6744	94.61	5.62
39.7334	95.74	6.878
39.7994	103.99	5.649
39.8654	100.14	7.211
39.9244	98.03	5.778
39.9834	94.86	7.001
40.0634	109.9	5.623
40.1224	103.83	6.053
40.1804	120.43	5.095
40.2354	113.94	6.336
40.2964	135.06	5.337
40.3584	147.27	6.71
40.4224	198.16	6.068
40.4854	287.33	7.039
40.5464	370.56	8.475
40.6084	490.43	11.114
40.6724	590.64	11.073
40.7354	591.95	12.152
40.7944	577.19	12.165
40.8604	426.25	16.988
40.9284	316.64	11.92
41.0104	175.08	10.274
41.0694	122.86	7.639
41.1284	115.61	7.838
41.1944	85.75	6.208
41.2604	98.47	6.548
41.3194	83.35	5.729
41.3784	94.89	6.455
41.4444	101.44	5.624
41.5104	94.9	7.122
41.5694	106.29	5.624
41.6284	97.73	7.29
41.6944	109.59	5.708
41.7604	98.41	7.402
41.8194	93.06	5.728
41.8784	82.08	6.821
41.9444	99.46	5.231
42.0104	94.85	7.052
42.0694	103.29	5.623
42.1284	107.09	7.186
42.1944	96.73	5.975
42.2604	94.65	6.955
42.3194	96.01	5.617
42.3784	101.15	6.929
42.4444	103.09	5.807
42.5104	102.02	7.18
42.5694	90.59	5.831
42.6284	89.66	6.73
42.6944	90.26	5.467
42.7604	100.38	6.718
42.8194	96.53	5.784
42.8804	91.76	6.947
42.9524	97.46	4.79
43.0164	97.61	4.936
43.0744	95.91	4.94
43.1304	87.43	5.654
43.2024	92.86	4.675
43.2664	94.51	4.818
43.3244	93.75	4.861
43.3804	97.4	5.59
43.4524	102.92	4.935
43.5224	104	5.072
43.5884	125.55	5.888
43.6534	152.76	7.923
43.7134	182.78	7.136
43.7724	204.07	9.56
43.8384	223.96	8.248
43.9034	200.88	10.582
43.9634	196.29	8.183
44.0224	152.27	9.907
44.0884	124.31	7.124
44.1534	115.8	7.884
44.2134	90.56	6.213
44.2724	92.53	6.729
44.3384	101.79	5.554
44.4034	110.54	7.134
44.4634	95.21	6.07
44.5224	92.49	6.9
44.5884	93.26	5.552
44.6534	101.97	6.829
44.7134	77.35	5.83
44.7724	97.54	6.219
44.8384	93.93	5.702
44.9034	97.21	6.853
44.9634	97.19	5.692
45.0224	93.97	6.971
45.0884	97.62	5.597
45.1534	92.79	6.987
45.2134	88.95	5.562
45.2724	89.17	6.669
45.3384	97.42	5.452
45.4034	99.44	6.979
45.4634	107.1	5.757
45.5254	105.56	7.318
45.5874	108.65	5.137
45.6494	107.81	6.018
45.7034	103.07	5.192
45.7614	99.23	5.861
45.8204	108.21	4.981
45.8754	100.65	6.006
45.9494	91.14	5.016
46.0114	98.54	4.773
46.0704	96.93	4.963
46.1204	92.54	5.684
46.2014	92.5	5.554
46.2684	84.56	5.553
46.3354	98.4	5.309
46.4014	107.27	7.014
46.4604	93.14	5.98
46.5184	97.7	6.824
46.5854	98.3	5.707
46.6514	99.63	7.011
46.7104	80.46	5.763
46.7684	87.83	6.343
46.8354	86.02	5.411
46.9014	84.33	6.558
46.9604	79.45	5.302
47.0184	101.76	6.303
47.0854	84.19	5.824
47.1514	101.62	6.488
47.2104	85.86	5.82
47.2684	102.43	6.552
47.3354	103.2	5.843
47.4014	100.32	7.183
47.4604	84.9	5.783
47.5184	106.16	6.515
47.5854	103.64	5.949
47.6514	93.62	7.199
47.7104	94.18	5.586
47.7684	101.98	6.862
47.8354	110.81	5.83
47.9014	103.25	7.443
47.9604	104.56	5.867
48.0184	107.06	7.23
48.0854	111.58	5.974
48.1514	102.39	7.469
48.2104	110.22	5.842
48.2634	101.72	7.424
48.3284	88.79	5.043
48.4004	92.32	4.711
48.4554	94.16	4.804
48.5134	84.95	5.602
48.5784	84.58	4.608
48.6504	90.82	4.598
48.7054	89.99	4.765
48.7634	92.24	5.477
48.8284	100.43	4.802
48.8884	93.03	5.011
48.9414	98.51	5.569
49.0054	94.16	7.018
49.0764	96.59	5.602
49.1554	96.41	5.674
49.2264	101.61	5.669
49.2914	101.02	5.82
49.3554	167.34	7.107
49.4264	247.4	7.469
49.5054	450.54	9.081
49.5764	677.28	12.255
49.6554	927.11	15.025
49.7264	1006.94	17.579
49.7914	941.43	18.321
49.8554	665.89	21.696
49.9264	464.29	14.898
50.0054	252.86	12.44
50.0764	153	9.181
50.1554	123.56	7.141
50.2264	102.27	6.418
50.2914	88.15	5.839
50.3554	101.02	6.639
50.4264	101.45	5.803
50.5054	91.09	5.815
50.5764	104.19	5.51
50.6554	104.71	5.893
50.7264	105.85	5.908
50.7914	108.63	5.94
50.8554	90.21	7.37
50.9264	99.43	5.484
50.9854	85.22	5.757
51.0454	85.11	5.33
51.1104	92.13	4.613
51.1754	88.53	4.799
51.2354	85.11	4.705
51.2954	97.21	5.326
51.3604	85.69	4.93
51.4254	86.45	4.628
51.4854	87.26	4.649
51.5454	82.72	5.393
51.6104	90.87	4.547
51.6724	94.64	6.74
51.7354	74.09	5.617
51.7984	84.87	6.087
51.8604	87.66	5.319
51.9224	81.61	6.62
51.9854	79.29	5.216
52.0484	93.79	6.296
52.1104	91.81	5.591
52.1724	89.62	6.775
52.2354	85.71	5.466
52.2984	98.32	6.546
52.3604	88.31	5.725
52.4224	87.99	6.645
52.4854	90.22	5.416
52.5484	83.3	6.716
52.6104	89.81	5.269
52.6724	104.11	6.701
52.7354	80.2	5.891
52.7984	89.35	6.332
52.8604	97.89	5.457
52.9224	85.71	6.996
52.9854	106.63	5.345
53.0484	88.19	7.302
53.1104	97.01	5.422
53.1724	97.24	6.964
53.2354	147.77	5.693
53.2984	191.8	8.596
53.3604	287.43	7.996
53.4224	545.88	11.988
53.4854	967.12	13.489
53.5484	1819.24	21.99
53.6104	3093.01	24.625
53.6734	4341.64	39.326
53.7324	5223.51	32.946
53.7934	5519.49	41.727
53.8564	4852.53	37.147
53.9234	3585.88	34.83
53.9824	2346.78	29.941
54.0434	1371	27.969
54.1064	696.61	18.514
54.1734	288.49	13.197
54.2324	161.66	8.492
54.2924	117.92	7.341
54.3594	104.7	6.269
54.4424	102.84	5.908
54.5014	93.94	5.855
54.5594	90.39	6.853
54.6264	94.99	5.489
54.6924	84.5	6.892
54.7514	88.99	5.307
54.8094	84.11	6.67
54.8764	88.22	5.295
54.9424	90.51	6.641
55.0014	91.92	5.493
55.0594	84.61	6.779
55.1264	99.51	5.311
55.1924	83.94	7.054
55.2514	91.93	5.289
55.3094	87.98	6.78
55.3764	96.23	5.415
55.4424	86.03	6.937
55.5014	76.59	5.355
55.5594	88.66	6.188
55.6264	80.71	5.436
55.6924	92.2	6.353
55.7514	92.68	5.544
55.8094	88.31	6.808
55.8764	96.27	5.425
55.9424	100.85	6.938
56.0014	119.25	5.798
56.0594	112.66	7.722
56.1264	142.42	6.128
56.1924	196.76	8.438
56.2514	236.29	8.098
56.3094	242.01	10.869
56.3714	250.2	8.982
56.4424	202.97	7.909
56.4984	186.56	7.123
56.5554	143.82	7.886
56.6214	113.32	5.996
56.6924	101.87	5.323
56.7484	86.71	5.047
56.8054	86.08	5.376
56.8714	72.04	4.639
56.9424	88.89	4.244
56.9854	78.4	4.714
57.0494	81.56	6.261
57.1204	85.95	5.214
57.1994	94.83	5.353
57.2704	93.76	5.622
57.3494	90.16	5.59
57.4104	86.61	5.482
57.4704	74.32	6.581
57.5494	79.21	4.977
57.6204	79.83	5.138
57.6994	84.73	5.159
57.7704	80	5.314
57.8494	86.91	5.164
57.9104	90.15	5.382
57.9704	75.69	6.714
58.0494	92.63	5.023
58.1204	91.68	5.557
58.1994	85.71	5.528
58.2704	93.5	5.345
58.3494	85.9	5.583
58.4104	88.08	5.351
58.4704	81.02	6.636
58.5494	84.45	5.197
58.6204	91.86	5.306
58.6994	91.07	5.534
58.7704	81.14	5.51
58.8494	88.78	5.201
58.9104	94.4	5.44
58.9704	84.69	6.87
59.0554	77.99	5.313
59.1214	84.02	4.415
59.1814	88.4	4.583
59.2414	89.62	5.428
59.3054	75.94	4.733
59.3714	80.14	4.357
59.4314	81.7	4.476
59.4914	81.79	5.218
59.5554	87.34	4.522
59.6214	87.73	4.673
59.6814	82.22	4.683
59.7464	83.41	5.235
59.8084	79.05	5.273
59.8694	94.43	6.287
59.9334	93.89	5.611
59.9964	87.5	6.852
60.0584	87.83	5.401
60.1194	79.05	6.627
60.1834	80.87	5.133
60.2464	91.93	6.359
60.3084	88.28	5.536
60.3694	99.82	6.644
60.4334	76.71	5.768
60.4964	72.87	6.193
60.5584	88.84	4.928
60.6194	83.41	6.665
60.6834	96.29	5.273
60.7464	87.29	6.939
60.8084	82.35	5.394
60.8694	76.44	6.417
60.9334	97	5.048
60.9964	94.26	6.964
61.0584	101.42	5.605
61.1194	99.16	7.121
61.1834	98.46	5.749
61.2464	119.05	7.016
61.3084	135.78	6.3
61.3694	141.38	8.24
61.4334	139.77	6.865
61.4964	138.98	8.36
61.5584	143.04	6.806
61.6194	123.85	8.457
61.6834	104.51	6.425
61.7484	102.92	7.229
61.8074	94.05	5.072
61.8664	92.55	5.599
61.9314	103.62	4.81
61.9984	104.66	5.09
62.0574	115.75	5.115
62.1164	144.24	6.212
62.1814	146.95	6.005
62.2484	163.61	6.061
62.3074	159.95	6.396
62.3574	172.24	7.302
62.4284	150.72	7.577
62.5004	133.88	7.088
62.5784	117.66	6.68
62.6504	109.42	6.263
62.7284	95.12	6.039
62.7894	107.15	5.631
62.8504	99.7	7.319
62.9284	85.08	5.765
63.0004	87.51	5.325
63.0784	92.39	5.401
63.1504	86.48	5.55
63.2284	99.28	5.369
63.2894	127.41	5.753
63.3504	160.36	7.981
63.4284	222.86	7.311
63.5004	377.31	8.619
63.5784	553.21	11.215
63.6504	716.67	13.579
63.7284	769.05	15.456
63.7894	758.22	16.011
63.8504	614.35	19.471
63.9284	418.18	14.31
64.0004	254.16	11.806
64.0784	156	9.204
64.1504	127.33	7.211
64.2144	110.65	6.515
64.2784	103.4	7.438
64.3504	107.48	5.871
64.4264	133.96	5.986
64.4934	176.08	5.787
64.5564	269.58	6.635
64.6264	422.64	8.209
64.6934	707.43	10.279
64.7504	1046.23	13.299
64.8064	1452.56	18.675
64.8764	1874.65	19.056
64.9434	2082.49	21.649
65.0004	1936.58	22.817
65.0564	1744	25.407
65.1274	1245.38	20.881
65.1994	742.72	20.375
65.2774	429.59	15.734
65.3494	224.52	11.967
65.4274	147.22	8.651
65.4994	114	7.005
65.5774	102.25	6.164
65.6494	107.15	5.838
65.7134	109.85	5.976
65.7774	99.9	7.411
65.8494	95.88	5.771
65.9274	87.31	5.653
65.9994	91.25	5.395
66.0774	85.46	5.515
66.1494	87.14	5.337
66.2134	79.09	5.39
66.2774	83.42	6.288
66.3494	76.15	5.273
66.4274	88.77	5.038
66.4994	84.55	5.44
66.5774	89.64	5.309
66.6494	107.74	5.466
66.7134	103.23	5.993
66.7774	87.52	7.184
66.8494	101.29	5.401
66.9274	97.84	5.811
66.9994	112.43	5.711
67.0774	109.4	6.122
67.1444	104.94	6.039
67.2094	117.9	5.122
67.2784	100.97	5.429
67.3444	104.94	5.024
67.4094	94.97	5.122
67.4684	110.08	4.873
67.5284	98.66	6.058
67.5944	113.23	4.966
67.6594	100.96	5.321
67.7184	111.79	5.024
67.7684	116.02	6.104
67.8404	135.42	6.219
67.9104	172.66	6.719
67.9904	225.86	7.586
68.0604	352.31	8.677
68.1404	607.93	10.837
68.2104	992.17	14.235
68.2754	1409.88	18.186
68.3404	1694.95	26.551
68.4104	1948.59	23.769
68.4904	1672.08	25.486
68.5604	1256.46	23.608
68.6404	826.42	20.465
68.7104	483.4	16.597
68.7754	285.1	12.694
68.8404	164.63	11.939
68.9104	116.26	7.408
68.9904	95.09	6.225
69.0604	90.02	5.63
69.1404	90.95	5.478
69.2104	102	5.506
69.2754	86.04	5.831
69.3404	76.51	6.559
69.4104	85.31	5.05
69.4904	88.52	5.333
69.5604	82.43	5.432
69.6404	87.6	5.242
69.7104	78.61	5.404
69.7794	79.3	5.119
69.8394	77.32	5.141
69.9044	82.38	4.397
69.9684	79.49	4.538
70.0294	76.22	4.458
70.0894	73.15	5.041
70.1544	78.11	4.276
70.2184	82.15	4.419
70.2794	81.09	4.532
70.3394	85.73	5.199
70.4044	77.44	4.63
70.4674	94.12	4.4
70.5484	86.74	5.601
70.6084	86.09	5.377
70.6674	90.82	6.561
70.7334	88.1	5.502
70.7984	76.26	6.637
70.8584	93.64	5.042
70.9174	81.91	6.843
70.9834	68.77	5.225
71.0484	80.53	5.864
71.1084	91.21	5.181
71.1674	93.8	6.753
71.2334	103.61	5.592
71.2984	108.68	7.197
71.3584	122.49	6.019
71.4174	165.63	7.826
71.4834	199.23	7.43
71.5484	279.35	9.981
71.6084	358.69	9.65
71.6674	478.96	13.392
71.7334	561.95	12.635
71.7984	547.2	16.762
71.8584	511.09	13.505
71.9174	423.05	15.986
71.9834	327.15	11.875
72.0484	232.31	12.79
72.1084	157.56	8.8
72.1674	117.3	8.876
72.2334	102.6	6.253
72.2984	90.65	7.162
72.3584	81.94	5.497
72.4174	89.76	6.401
72.4844	84.19	5.47
72.5454	91.42	5.298
72.6014	102.86	4.781
72.6604	104.06	5.855
72.7224	97.14	5.101
72.7954	108.65	4.928
72.8514	125.18	5.212
72.9104	131.39	6.46
72.9724	156.44	5.731
73.0454	196.66	6.254
73.1014	268.67	7.012
73.1534	324.52	9.463
73.2204	361.08	10.401
73.3034	414.44	10.971
73.3704	434.17	11.754
73.4534	398.12	12.03
73.5204	328.35	11.52
73.5874	246.32	10.462
73.6534	185.04	11.098
73.7204	157.29	7.854
73.8034	107.25	7.241
73.8704	113.41	5.979
73.9534	96.52	6.149
74.0204	92.83	5.672
74.0874	101.03	5.563
74.1534	92.31	7.107
74.2204	87.95	5.547
74.3034	91.89	5.415
74.3704	87.01	5.534
74.4534	107.03	5.385
74.5204	92.67	5.973
74.5874	110.8	5.558
74.6534	109.89	7.443
74.7204	104.01	6.052
74.8034	121.17	5.888
74.8704	153.26	6.355
74.9534	183.48	7.148
75.0204	239	7.82
75.0874	295.15	8.926
75.1534	291.91	12.148
75.2204	278.16	9.864
75.2784	254.18	9.629
75.3394	201.19	7.971
75.4014	187.03	8.189
75.4644	151.09	6.838
75.5284	121.28	6.146
75.5894	101.68	5.506
75.6514	86.01	5.822
75.7144	83.97	4.637
75.7784	85.42	4.582
75.8564	103.17	4.621
75.9264	81.85	5.864
76.0064	77.33	5.223
76.0764	85.08	5.077
76.1414	86.71	5.325
76.2064	89.35	6.584
76.2764	102.16	5.457
76.3564	87.55	5.835
76.4264	97.55	5.402
76.5064	88.02	5.702
76.5764	90.61	5.417
76.6414	79.72	5.496
76.7064	84.77	6.313
76.7764	81.38	5.316
76.8564	83.24	5.208
76.9264	81.47	5.267
77.0064	78.75	5.211
77.0764	84.81	5.124
77.1414	75.03	5.317
77.2064	79.47	6.125
77.2764	90.32	5.147
77.3564	98.6	5.487
77.4264	89.25	5.733
77.5064	97.44	5.454
77.5764	85.54	5.699
77.6414	93.3	5.34
77.7064	85.37	6.83
77.7764	109.51	5.335
77.8564	143.15	6.042
77.9194	163.49	6.908
77.9834	202.31	6.393
78.0554	265.53	7.112
78.1114	364.99	8.147
78.1694	488.95	11.03
78.2334	686.17	11.056
78.3054	956.06	13.097
78.3614	1146.96	15.46
78.4194	1280.02	19.553
78.4834	1286.82	17.889
78.5634	1080.9	17.936
78.6324	868.07	18.982
78.7134	576.28	17.011
78.7734	389.62	13.86
78.8324	273.52	13.957
78.9134	137.35	9.548
78.9824	112.28	6.766
79.0634	84.46	6.118
79.1324	77.96	5.306
79.2134	76.85	5.098
79.2734	85.36	5.061
79.3324	79.64	6.533
79.4134	78.98	5.152
79.4824	76.81	5.131
79.5634	76.59	5.06
79.6324	86.79	5.053
79.7134	81.56	5.379
79.7734	78.92	5.214
79.8324	88.51	6.282
79.9134	81.11	5.432
79.9824	77.7	5.2
80.0634	79.12	5.089
80.1324	72.98	5.135
80.2134	77.88	4.932
80.2734	79.02	5.095
80.3324	80.87	6.286
80.4134	74.33	5.192
80.4824	80.89	4.978
80.5634	75.99	5.193
80.6314	84.12	5.033
80.7004	86.45	4.586
80.7674	87.08	4.649
80.8314	86.35	4.666
80.9004	78.93	4.646
80.9674	99.94	4.442
81.0244	100.05	4.998
81.0814	104.49	5.775
81.1504	129.23	5.111
81.2174	142.83	5.684
81.2644	140.85	5.976
81.3264	208.1	8.392
81.4014	311.44	8.329
81.4764	383.67	10.189
81.5514	446.81	11.309
81.6264	449.46	12.204
81.7014	407.63	12.24
81.7644	337.04	11.657
81.8264	294.73	12.981
81.9014	228.21	9.912
81.9764	167.59	8.722
82.0514	135.57	7.474
82.1264	100.9	6.722
82.2014	100.71	5.8
82.2644	94.65	5.794
82.3264	93.68	6.879
82.4014	78.42	5.588
82.4764	85.9	5.113
82.5514	86.92	5.351
82.6264	97.23	5.383
82.7014	91.91	5.693
82.7644	103.68	5.535
82.8264	97.28	7.2
82.9014	92.32	5.694
82.9764	112.18	5.547
83.0514	132.36	6.115
83.1264	150.82	6.642
83.2014	183.25	7.09
83.2644	234.39	7.815
83.3294	285.44	10.826
83.3984	409.03	8.447
83.4644	567.84	10.112
83.5224	759.62	11.915
83.5794	964	15.913
83.6484	1177.4	15.524
83.7144	1288.04	17.157
83.7724	1286.29	17.945
83.8294	1185.19	20.707
83.8984	962.67	17.213
83.9684	735.94	15.513
84.0484	526.53	15.662
84.1084	372.81	13.248
84.1684	252.28	13.653
84.2484	147.89	9.17
84.3184	108.99	7.021
84.3984	91.11	6.028
84.4684	77.94	5.511
84.5484	75.21	5.097
84.6084	92.75	5.007
84.6684	78.65	6.81
84.7484	76.46	5.12
84.8184	74.96	5.049
84.8984	71.75	4.999
84.9684	75.08	4.89
85.0484	71.01	5.003
85.1084	79.8	4.865
85.1684	83.88	6.317
85.2484	79.13	5.288
85.3184	90.22	5.136
85.3984	93.32	5.484
85.4684	88.79	5.577
85.5484	82.9	5.44
85.6084	89.05	5.257
85.6684	88.33	6.673
85.7484	83.98	5.426
85.8184	76.31	5.291
85.8984	82.06	5.043
85.9684	87.89	5.23
86.0494	82.62	5.413
86.1064	79.17	4.545
86.1644	92.78	5.137
86.2234	86.27	4.816
86.2804	107.52	5.362
86.3394	125.12	5.185
86.3994	134.93	6.458
86.4644	159.05	5.808
86.5304	190.59	6.306
86.5894	251.94	6.903
86.6394	302.74	9.164
86.7104	406.55	10.045
86.7814	515.45	11.641
86.8464	555	13.108
86.9104	608.39	16.658
86.9714	622.93	14.241
87.0314	576.97	17.648
87.0964	551.77	13.868
87.1604	445.21	16.61
87.2214	362.4	12.182
87.2814	275.66	13.461
87.3464	203.48	9.586
87.4104	148.05	10.087
87.4714	119.29	7.025
87.5314	111.25	7.723
87.5964	102.41	6.089
87.6604	118.2	7.156
87.7214	102.39	6.277
87.7814	120.53	7.155
87.8464	157.07	6.338
87.9104	151.64	8.862
87.9714	192.04	7.11
88.0314	181.32	9.799
88.0964	190.44	7.774
88.1604	181.96	9.758
88.2214	189.25	7.788
88.2814	140.86	9.728
88.3464	140.79	6.852
88.4104	127.24	8.39
88.4714	123.79	6.513
88.5314	103.82	7.867
88.5964	88.47	5.883
88.6604	81.91	6.651
88.7224	86.82	5.225
88.7854	82.58	4.659
88.8464	78.11	4.544
88.9074	72.77	5.102
88.9724	78.59	4.265
89.0354	85.64	4.433
89.0964	91.71	4.627
89.1574	93.95	5.529
89.2224	101.55	4.846
89.2854	117.26	5.039
89.3464	130.16	5.414
89.4164	154.22	6.587
89.4754	179.09	7.17
89.5344	216.8	9.463
89.6004	237.71	8.501
89.6664	290.79	10.902
89.7254	352.9	9.845
89.7844	487.51	13.283
89.8504	655.12	12.748
89.9164	833.46	18.099
89.9754	1000.05	16.668
90.0344	1194.01	22.361
90.1004	1234.51	19.95
90.1664	1210.49	24.845
90.2254	1095.35	20.087
90.2844	978.81	23.402
90.3504	819.97	18.063
90.4164	608.71	20.248
90.4754	474.77	14.244
90.5344	361.93	15.407
90.6004	239.97	10.984
90.6664	165.77	10.954
90.7254	110.1	7.434
90.7844	116.04	7.42
90.8504	115.65	6.219
90.9164	106.23	7.604
90.9754	117.95	5.951
91.0344	140.32	7.679
91.1004	157.35	6.839
91.1664	156.7	8.87
91.2254	165.29	7.227
91.2844	159.48	9.091
91.3504	163.15	7.291
91.4164	151.86	9.032
91.4714	140.16	6.162
91.5294	116.74	6.835
91.5954	109.59	5.402
91.6664	101.19	5.234
91.7214	93.31	5.03
91.7794	95.18	5.577
91.8454	89.24	4.878
91.9164	93.83	4.723
91.9714	80.42	4.843
92.0294	94.63	5.177
92.0924	86.19	4.864
92.1704	86.7	5.36
92.2314	83.44	5.376
92.2924	96.46	6.459
92.3564	89.26	5.67
92.4204	98.61	6.681
92.4814	105.98	5.733
92.5424	88.75	7.279
92.6064	84.05	5.439
92.6704	88.53	6.483
92.7314	85.77	5.432
92.7924	96.34	6.549
92.8564	90.95	5.667
92.9204	90.84	6.743
92.9814	89.74	5.503
93.0424	84.34	6.698
93.1064	85	5.302
93.1704	88.16	6.519
93.2314	91.13	5.421
93.2924	95.03	6.75
93.3564	92.4	5.628
93.4204	106.96	6.797
93.4814	113.52	5.971
93.5424	143.07	7.534
93.6064	157.47	6.906
93.6704	204.49	8.873
93.7314	237.87	8.256
93.7924	315.11	10.906
93.8564	414.82	10.249
93.9204	516.21	14.402
93.9814	652.58	13.118
94.0484	887.28	18.063
94.1094	1142.15	14.894
94.1694	1501.18	19.512
94.2254	1913.36	19.373
94.2914	2253.85	25.254
94.3594	2615.47	21.231
94.4194	2729.66	29.527
94.4754	2827.36	26.123
94.5414	2695.48	30.699
94.6094	2345.89	23.218
94.6694	1985.18	27.964
94.7144	1769.17	22.278
94.7894	1324.12	29.742
94.8894	790.32	18.194
94.9644	509.49	14.056
95.0394	313.94	15.961
95.1394	151.2	8.859
95.2144	112.43	6.148
95.2894	87.95	7.498
95.3894	86.86	4.689
95.4644	88.37	4.66
95.5394	87.42	6.647
95.6394	88.41	4.675
95.7144	90.08	4.701
95.7894	113.82	6.711
95.8894	138.35	5.334
95.9644	139.47	5.881
96.0394	182.52	8.351
96.1394	236.76	6.755
96.2144	316.44	7.694
96.2894	382.21	12.579
96.3894	477.34	9.775
96.4644	465.64	10.924
96.5394	517.42	15.258
96.6394	467.33	11.373
96.7144	436.57	10.809
96.7904	336.51	14.774
96.8574	294.26	8.204
96.9164	253.54	9.904
96.9734	213.57	7.962
97.0404	183.63	8.437
97.1074	180.88	6.06
97.1664	181.79	7.765
97.2234	204.35	6.742
97.2904	254	8.253
97.3574	269.41	7.127
97.4164	304.85	9.476
97.4784	344.98	8.73
97.5404	365.31	13.134
97.6034	370.63	11.035
97.6664	375.73	13.613
97.7284	345.42	11.191
97.7904	334.23	13.142
97.8534	246.16	10.555
97.9164	216.15	11.094
97.9784	180.08	8.488
98.0404	171.48	9.489
98.1034	146.4	7.56
98.1664	116.09	8.556
98.2284	104.2	6.221
98.2904	88.99	7.218
98.3534	83.66	5.446
98.4164	69.56	6.467
98.4784	72.24	4.815
98.5404	80.5	6.01
98.6034	81.41	5.18
98.6664	81.9	6.38
98.7284	67.23	5.225
98.7904	84.66	5.798
98.8534	87.92	5.312
98.9164	85.75	6.63
98.9784	73.42	5.346
99.0404	74.61	6.059
99.1034	88.09	4.987
99.1664	83.71	6.637
99.2284	105.1	5.282
99.2904	89.74	7.249
99.3534	91.08	5.469
99.4164	96.59	6.748
99.4724	120.09	5.674
99.5324	125.37	6.327
99.5954	141.85	5.598
99.6654	161.98	5.955
99.7224	179.33	6.364
99.7824	185.54	7.732
99.8454	208.11	6.811
99.9154	198.94	7.213
99.9724	203.91	7.052
100.032	192.79	8.244
100.089	188.07	6.943
100.165	174.54	7.918
100.227	152.82	7.628
100.288	149.78	8.741
100.352	122.21	7.066
100.415	124.55	7.817
100.477	90.76	6.443
100.538	97.59	6.736
100.602	81.55	5.703
100.665	91.96	6.386
100.727	73.9	5.536
100.788	80.03	6.079
100.852	79.94	5.165
100.915	83.14	6.322
100.977	84.84	5.264
101.038	86.89	6.513
101.102	82.36	5.382
101.165	78.96	6.417
101.227	85.75	5.13
101.288	97.4	6.548
101.352	78.9	5.698
101.415	87.46	6.281
101.477	78.82	5.4
101.538	91.8	6.278
101.602	85.36	5.532
101.665	86.96	6.533
101.727	89.47	5.384
101.788	97.36	6.689
101.852	83.04	5.697
101.915	83.91	6.444
101.977	79.61	5.289
102.038	90.37	6.309
102.102	81.6	5.489
102.165	88.73	6.387
102.23	88.47	5.439
102.293	85.34	4.703
102.354	89.35	4.619
102.414	81.54	5.457
102.48	87.29	4.515
102.543	94.13	4.672
102.604	88.72	4.851
102.664	91.74	5.438
102.73	87.78	4.789
102.793	101.03	4.684
102.876	105.5	5.026
102.944	96.51	5.93
103.01	104.18	5.672
103.076	113.39	7.217
103.144	119.9	6.148
103.226	119.63	6.322
103.294	118.39	6.315
103.376	132.48	6.282
103.444	134.4	6.645
103.51	130.91	6.693
103.576	146.54	8.09
103.644	158.62	6.989
103.726	195.42	7.271
103.794	215.85	8.071
103.876	244.13	8.482
103.944	284.63	9.021
104.01	294.42	9.74
104.076	321.4	12.133
104.144	326.54	10.351
104.226	321.19	10.433
104.294	313.89	10.347
104.376	279.48	10.229
104.444	250.32	9.652
104.51	210.41	9.135
104.576	168.63	10.257
104.644	156.1	7.497
104.726	135.64	7.213
104.794	119.94	6.724
104.876	100.02	6.323
104.938	93.9	5.774
105.002	89.59	4.845
105.075	85.97	4.733
105.138	77.88	4.636
105.202	81.08	4.412
105.263	73.83	4.502
105.325	82.76	4.961
105.388	87.62	4.549
105.452	83.08	4.68
105.514	82.25	4.557
105.579	88.15	6.413
105.639	95.26	5.421
105.699	87.88	6.902
105.764	96.69	5.412
105.829	92.1	6.953
105.889	77.29	5.541
105.949	86.99	6.216
106.014	85.25	5.385
106.079	104.03	6.529
106.139	102.98	5.889
106.199	102.7	7.176
106.264	115.69	5.851
106.329	112.11	7.606
106.389	115.01	6.113
106.449	119.61	7.583
106.514	113.71	6.314
106.579	121.96	7.54
106.639	127.69	6.376
106.699	129.24	7.99
106.764	121.18	6.563
106.829	113.3	7.784
106.889	108.34	6.146
106.949	95.35	7.36
107.014	101.64	5.638
107.079	91.44	7.129
107.139	90.14	5.521
107.199	86.74	6.713
107.264	76.04	5.377
107.329	84.67	6.166
107.389	83.11	5.313
107.449	77.25	6.446
107.514	81.25	5.074
107.579	90.98	6.374
107.636	82.72	5.507
107.694	74.74	5.251
107.752	81.6	4.323
107.809	84.39	5.216
107.879	78.76	4.593
107.944	81.31	4.437
108.002	83.59	4.509
108.059	92.62	5.279
108.129	80.02	4.812
108.194	73.85	4.473
108.249	82.63	4.297
108.309	81.36	6.428
108.374	74.04	5.208
108.439	77.89	6.084
108.499	86.91	5.095
108.559	78.34	6.592
108.624	90.31	5.11
108.689	73	6.72
108.749	84.18	4.933
108.809	83.14	6.488
108.874	88.33	5.264
108.939	89.05	6.646
108.999	74.37	5.448
109.059	82.09	6.098
109.124	77.11	5.231
109.189	82.89	6.209
109.249	71.42	5.256
109.309	85.47	5.976
109.374	87.07	5.338
109.439	76.06	6.598
109.499	91.5	5.035
109.559	87.8	6.764
109.624	68.99	5.41
109.689	80.38	5.873
109.749	93.93	5.176
109.809	78.47	6.853
109.874	79.06	5.114
109.939	79.17	6.287
109.999	71.06	5.137
110.059	80.11	5.961
110.124	91.48	5.168
110.189	75.4	6.763
110.249	72.35	5.013
110.309	85.43	6.014
110.379	76.76	4.621
110.444	86.46	4.381
110.502	79.31	4.649
110.559	79.84	5.142
110.629	93.63	4.468
110.694	73.69	4.838
110.752	81.86	4.292
110.809	77.15	5.224
110.879	85.25	4.392
110.936	76.44	4.617
110.994	72.47	5.048
111.056	86.16	6.02
111.132	87.79	5.359
111.206	75.44	5.409
111.269	89.43	5.015
111.332	81.02	6.687
111.406	88.96	5.197
111.482	81.93	5.446
111.556	85.25	5.226
111.632	80.07	5.331
111.706	80.38	5.166
111.769	82.31	5.176
111.832	101.48	6.415
111.906	94.58	5.816
111.982	81.51	5.615
112.056	79.75	5.213
112.132	96.38	5.156
112.206	85.25	5.668
112.269	85.43	5.331
112.332	93.24	6.536
112.406	105.32	5.575
112.482	96.68	5.925
112.556	108.43	5.677
112.632	116.61	6.012
112.706	122.52	6.235
112.769	105.45	6.391
112.832	132.82	7.261
112.906	129.95	6.654
112.971	147.18	6.581
113.029	146.34	6.066
113.086	148.89	6.984
113.154	148.68	6.101
113.221	150.98	6.097
113.279	133.35	6.144
113.336	138.31	6.667
113.404	140.64	5.88
113.471	138.48	5.93
113.529	128.08	5.884
113.586	126.54	6.534
113.645	131.17	5.624
113.718	145.95	6.612
113.779	134.89	6.975
113.839	140.59	8.212
113.918	147.45	6.846
113.989	165.55	7.011
114.068	165.7	7.429
114.139	185.34	7.432
114.218	204.89	7.86
114.279	224.49	8.264
114.339	244.53	10.595
114.418	279.67	9.028
114.489	293.76	9.655
114.568	375.15	9.895
114.639	429.74	11.183
114.718	488.85	11.969
114.779	550.45	12.765
114.839	616.28	16.59
114.918	678.97	14.333
114.989	734.63	15.044
115.068	745.98	15.648
115.139	783.78	15.769
115.218	790.56	16.164
115.279	770.28	16.233
115.339	749.69	19.625
115.418	683.23	15.808
115.489	645.94	15.091
115.568	591.57	14.674
115.639	540.92	14.042
115.707	501	13.428
115.773	500.73	11.191
115.838	457.52	11.189
115.907	465.89	10.695
115.973	459.45	10.792
116.031	457.77	10.717
116.088	514.79	12.353
116.157	553.36	11.345
116.223	620.26	11.762
116.281	729.66	12.452
116.331	803.23	15.595
116.407	942.8	16.363
116.477	1011.01	17.728
116.557	1077.87	18.358
116.617	1122.75	18.955
116.677	1179.05	23.693
116.757	1174.74	19.825
116.827	1165.52	19.788
116.907	1161.4	19.711
116.977	1086.68	19.676
117.057	1050.09	19.032
117.117	927.01	18.709
117.177	815.53	21.529
117.257	688.16	16.488
117.327	563.14	15.146
117.407	522.14	13.701
117.477	426.22	13.193
117.557	365.35	11.919
117.617	307.53	11.036
117.677	247.27	12.4
117.757	220.96	9.079
117.827	194.7	8.582
117.907	175.6	8.056
117.977	174.38	7.651
118.057	172.99	7.624
118.117	155.75	7.594
118.177	132.85	8.825
118.257	132.63	6.655
118.327	125.87	6.649
118.401	118.04	6.477
118.464	114.51	5.432
118.529	109.79	5.35
118.601	103.67	5.239
118.664	96.06	5.091
118.729	104.79	4.9
118.801	86.82	5.118
118.856	91.01	4.659
118.914	81.74	5.508
118.973	77.1	4.521
119.052	87.08	5.07
119.111	72.66	5.388
119.169	78.32	6.027
119.236	85.66	5.109
119.302	84.11	6.545
119.361	93.09	5.295
119.419	87.36	6.822
119.486	95.69	5.396
119.552	82.28	6.917
119.611	97.79	5.237
119.669	88.45	6.993
119.736	100.5	5.43
119.802	83.92	7.089
119.861	97.28	5.289
119.919	85.17	6.974
119.986	95.63	5.328
120.052	96.57	6.915
120.111	96.82	5.673
120.169	93.69	6.958
120.236	97.1	5.588
120.302	108.76	6.968
120.361	117.56	6.021
120.419	122.98	7.667
120.486	107.8	6.403
120.552	130.88	7.342
120.611	138.96	6.605
120.669	153.93	8.336
120.736	163.23	7.163
120.802	156.45	9.034
120.861	187.81	7.221
120.919	202.34	9.691
120.986	215.35	8.213
121.052	241.09	10.377
121.107	255.03	7.764
121.164	265.18	9.22
121.23	308.53	8.142
121.302	312.45	8.783
121.357	316.35	8.838
121.414	318.55	10.269
121.48	340.75	8.924
121.552	342.2	9.23
121.607	374.85	9.249
121.664	359.48	11.178
121.728	370.98	9.48
121.807	330.67	11.12
121.878	320.12	10.499
121.957	267.57	10.33
122.018	245.38	9.444
122.078	227.25	11.077
122.157	194.64	8.704
122.228	152.64	8.055
122.307	150.4	7.133
122.378	133.88	7.081
122.457	117.71	6.68
122.518	106.44	6.264
122.578	97.01	7.295
122.657	84.33	5.687
122.728	75.99	5.302
122.807	77.38	5.033
122.878	82.97	5.079
122.957	84.86	5.259
123.018	84.95	5.319
123.078	74.61	6.517
123.157	82.03	4.987
123.228	87.91	5.229
123.307	90.57	5.413
123.378	85.92	5.495
123.457	86.18	5.352
123.518	72.14	5.36
123.578	86.43	6.006
123.657	78.93	5.367
123.728	92.18	5.129
123.807	85.98	5.543
123.878	92.94	5.354
123.957	96.5	5.566
124.018	108.11	5.672
124.078	94.26	7.352
124.157	103.31	5.605
124.228	99.26	5.868
124.307	111.22	5.752
124.378	117.03	6.089
124.475	140.43	6.246
124.575	138.43	8.379
124.675	148.97	8.32
124.75	130.01	8.631
124.825	167.76	11.402
124.925	174.64	9.158
125	179.61	9.344
125.075	170.02	13.402
125.175	193.58	9.22
125.25	171.03	9.838
125.325	198.72	13.078
125.425	185.63	9.968
125.5	163.5	9.634
125.575	167.75	12.787
125.675	165.34	9.158
125.75	145.62	9.092
125.825	152.38	12.067
125.925	134.73	8.729
126	127.21	8.208
126.075	129.14	11.279
126.175	120.84	8.035
126.25	133.14	7.773
126.325	133.15	11.539
126.425	132.12	8.159
126.5	121.86	8.128
126.575	164.44	11.039
126.675	142.04	9.068
126.75	176.39	8.427
126.825	193.49	13.281
126.925	204.05	9.836
127	210.36	10.101
127.05	261.08	14.504

## Sheet: Fig1f
2theta(degrees)	Intensity (arb. units)	Intensity Error (arb. units)
5.80612	125.11	19.7811
5.90612	97.55	17.52
6.00612	122.9	19.4324
6.10612	123.07	19.4596
6.20612	157.67	22.2982
6.30612	96.65	17.3586
6.40612	97.72	17.2753
6.50612	105.16	18.3054
6.60612	116.55	18.9074
6.70612	95.77	17.4851
6.80612	112.24	18.7062
6.90612	91.83	17.0521
7.00612	123.22	19.4834
7.10612	107.09	18.1015
7.20612	78.7	15.739
7.30612	125.26	19.8058
7.40612	102.94	17.9193
7.50612	98.82	17.4693
7.60612	74.34	15.1741
7.70612	86.43	16.6331
7.80612	114.33	13.3811
7.90612	122.95	13.9213
8.00612	104.45	12.7602
8.10612	121.91	13.8034
8.20612	96.07	12.2011
8.30612	111.4	13.1286
8.40612	86.53	11.6679
8.50612	65.28	10.0724
8.60612	118.28	13.5673
8.70612	90.46	11.7764
8.80612	82.08	11.383
8.90612	93.99	12.1345
9.00612	80.31	11.1375
9.10612	83.45	11.4631
9.20612	125.82	13.9804
9.30612	84.93	11.5572
9.40612	79.45	11.1259
9.50612	76.01	10.8583
9.60612	101.21	12.5538
9.70612	91.87	11.8602
9.80612	108.46	12.9632
9.90612	104.55	12.7727
10.0061	85.79	11.5683
10.1061	75.83	10.8324
10.2061	93.97	12.1313
10.3061	105.33	12.8677
10.4061	73.97	8.71742
10.5061	98.39	10.0941
10.6061	96.92	9.94339
10.7061	103.79	10.3279
10.8061	98.94	10.0977
10.9061	123.06	11.187
11.0061	100.62	10.1637
11.1061	102.4	10.2402
11.2061	90.64	9.60788
11.3061	90.36	11.665
11.4061	108.54	12.9727
11.5061	84.63	11.4117
11.6061	95.58	12.0415
11.7061	86.61	11.5739
11.8061	79.34	11.0028
11.9061	103.5	12.645
12.0061	87.23	11.5534
12.1061	88.37	11.6038
12.2061	88.71	11.6481
12.3061	100.77	12.3105
12.4061	80.66	11.0796
12.5061	95.03	12.0688
12.6061	81.21	11.1545
12.7061	103.36	12.5345
12.8061	95.38	12.113
12.9061	101.91	12.5446
13.0061	107.67	12.7787
13.1061	108.52	12.9703
13.2061	95.37	9.88909
13.3061	99.98	10.0992
13.4061	87.09	9.44577
13.5061	95.95	9.89624
13.6061	95.53	9.85311
13.7061	90.71	9.56179
13.8061	93.73	9.7719
13.9061	81.83	11.1359
14.0061	89.85	11.6969
14.1061	121.68	13.6047
14.2061	90.52	11.7848
14.3061	83.73	11.2904
14.4061	115.14	13.2075
14.5061	125.94	13.9082
14.6061	98.17	12.1767
14.7061	95.9	12.0826
14.8061	101.06	12.4399
14.9061	111.14	13.0074
15.0061	92.9	11.7978
15.1061	114.57	13.1425
15.2061	101.09	12.4432
15.3061	97.49	12.1857
15.4061	113.69	13.2159
15.5061	95.09	11.9805
15.6061	101.01	12.3398
15.7061	89.38	11.736
15.8061	96.02	12.0023
15.9061	98.86	10.0895
16.0061	102.85	10.2846
16.1061	104.78	10.2742
16.2061	85.98	9.32612
16.3061	109.54	10.5404
16.4061	76.52	8.77773
16.5061	105.27	12.6725
16.6061	107	12.8819
16.7061	89	11.5862
16.8061	102.84	12.5641
16.9061	83.77	11.3991
17.0061	104.49	12.671
17.1061	94.09	11.9492
17.2061	113.81	13.3206
17.3061	107.76	12.7893
17.4061	91.57	11.9215
17.5061	89.42	11.6411
17.6061	82.38	11.3164
17.7061	74.12	10.5884
17.8061	100.77	12.3113
17.9061	89.34	11.7304
18.0061	112.33	13.1473
18.1061	107.19	12.8115
18.2061	101.61	12.5077
18.3061	106.58	12.7392
18.4061	83.35	11.342
18.5061	51.97	8.91296
18.6061	90.62	9.82921
18.7061	98.73	10.238
18.8061	93.45	9.96196
18.9061	108.66	10.7064
19.0061	102.93	10.3973
19.1061	97.07	10.1197
19.2061	100.47	10.2539
19.3061	111.04	13.4655
19.4061	115.94	13.5703
19.5061	79.2	11.3137
19.6061	106.17	13.1686
19.7061	90.61	12.1077
19.8061	111.85	13.3691
19.9061	90.29	12.1746
20.0061	70.32	10.6013
20.1061	106.23	13.1757
20.2061	102.13	12.7665
20.3061	88.38	12.0276
20.4061	93.97	12.2341
20.5061	88.69	11.8515
20.6061	105.42	13.0759
20.7061	113.42	13.5562
20.8061	103.19	12.8989
20.9061	110.24	13.3682
21.0061	73.75	10.8739
21.1061	102.39	12.8996
21.2061	93.35	12.2577
21.3061	101.71	10.547
21.4061	101.28	10.5025
21.5061	124.19	11.6314
21.6061	109.3	10.8758
21.7061	107.74	10.7742
21.8061	104.98	10.6595
21.9061	99.84	10.3532
22.0061	91.92	12.5085
22.1061	97.68	12.7173
22.2061	82.55	11.7935
22.3061	117.48	14.1432
22.4061	97.82	12.8447
22.5061	101.61	13.0094
22.6061	97.54	12.9197
22.7061	96.63	12.6877
22.8061	102.21	13.1957
22.9061	96.48	12.6688
23.0061	117.73	14.1725
23.1061	117.88	13.9899
23.2061	77.59	11.3179
23.3061	94.68	12.6517
23.4061	109.78	13.6171
23.5061	100.85	13.0191
23.6061	99.7	12.9803
23.7061	110.3	13.5775
23.8061	77.93	11.4901
23.9061	115.77	13.9367
24.0061	101.34	10.742
24.1061	113.38	11.3385
24.2061	120.22	11.6771
24.3061	108.16	11.0393
24.4061	124.51	11.8181
24.5061	112.68	11.2683
24.6061	84.95	9.74409
24.7061	95.67	12.7846
24.8061	78.1	11.3921
24.9061	101.46	13.0981
25.0061	107.66	13.5638
25.1061	103.26	13.2209
25.2061	106.99	13.3743
25.3061	96.18	12.8527
25.4061	115.37	13.8894
25.5061	94.04	12.6802
25.6061	118.54	14.0682
25.7061	107.88	13.5919
25.8061	89.98	12.2453
25.9061	99.42	12.8346
26.0061	91.63	12.4692
26.1061	100.02	13.0209
26.2061	123.14	14.413
26.3061	88.2	12.2306
26.4061	119.09	14.134
26.5061	81.62	11.7802
26.6061	99.35	12.9345
26.7061	103.66	10.7491
26.8061	134.3	12.2092
26.9061	129.9	12.0093
27.0061	174.26	13.8635
27.1061	247.06	16.471
27.2061	410.34	21.2749
27.3061	585.37	25.3077
27.4061	640.04	32.7903
27.5061	457.51	27.3416
27.6061	290.98	21.9958
27.7061	174.76	17.1363
27.8061	108.19	13.4196
27.9061	111.78	13.5558
28.0061	89.51	12.295
28.1061	128.24	14.5209
28.2061	97.51	12.8041
28.3061	109.99	13.438
28.4061	111.13	13.6795
28.5061	70.46	10.7447
28.6061	123.82	14.2037
28.7061	105.12	13.2434
28.8061	106.68	13.335
28.9061	102.84	13.061
29.0061	90.06	12.2555
29.1061	98.96	12.7761
29.2061	88.61	12.1719
29.3061	82.79	11.7083
29.4061	93.18	10.1069
29.5061	92.79	10.0643
29.6061	113.56	11.1358
29.7061	114.98	11.1681
29.8061	105.84	10.6911
29.9061	97.64	10.292
30.0061	99	10.3216
30.1061	94.96	12.3629
30.2061	122.11	13.8262
30.3061	100.36	12.6446
30.4061	101.43	12.7786
30.5061	97.28	12.4555
30.6061	80.33	11.2478
30.7061	93.85	12.323
30.8061	107.12	12.9901
30.9061	96.65	12.4773
31.0061	88.08	11.7707
31.1061	91.96	12.18
31.2061	100.47	12.5592
31.3061	92.1	11.9904
31.4061	92.72	12.1746
31.5061	78.25	11.1793
31.6061	112.84	13.3912
31.7061	89.48	11.9575
31.8061	96.4	12.3424
31.9061	104.12	12.9149
32.0061	93.6	12.1857
32.1061	97.37	10.2638
32.2061	102.35	10.5006
32.3061	102.38	10.5037
32.4061	97.42	10.2122
32.5061	100.19	10.3335
32.6061	98.5	10.2694
32.7061	97.71	10.1865
32.8061	88.18	12.0001
32.9061	114.36	13.4777
33.0061	114.76	13.6193
33.1061	83.31	11.6651
33.2061	108.41	13.2442
33.3061	105.47	12.9821
33.4061	93.58	12.3946
33.5061	123.07	14.0248
33.6061	116.04	13.7711
33.7061	98.94	12.566
33.8061	91.66	12.2489
33.9061	84.42	11.5958
34.0061	93.44	12.1654
34.1061	87.58	11.9187
34.2061	106.94	13.1637
34.3061	106.42	13.0995
34.4061	94.03	12.3468
34.5061	112.23	13.4145
34.6061	117.02	13.7909
34.7061	111.06	13.3702
34.8061	79.2	9.20657
34.9061	112.97	10.9724
35.0061	82.09	9.35453
35.1061	105.9	10.59
35.2061	129.68	11.6932
35.3061	138.75	12.1223
35.4061	152.33	12.6506
35.5061	207.34	18.3262
35.6061	200.09	17.7554
35.7061	160.33	16.0327
35.8061	123.14	14.1251
35.9061	113.95	13.5238
36.0061	93.52	12.1753
36.1061	89.56	12.0769
36.2061	103.05	12.7817
36.3061	115.1	13.6599
36.4061	101.31	12.664
36.5061	87.68	11.9311
36.6061	94.8	12.2383
36.7061	111.54	13.2376
36.8061	88.49	11.9315
36.9061	81.97	11.4782
37.0061	71.97	10.7293
37.1061	93.27	12.2471
37.2061	79.52	11.2458
37.3061	82.22	11.513
37.4061	81.43	11.402
37.5061	96.58	10.18
37.6061	99.37	10.3047
37.7061	90.85	9.85442
37.8061	101.93	10.4035
37.9061	84.57	9.45519
38.0061	103.01	10.4587
38.1061	66.36	8.36069
38.2061	87.46	11.7927
38.3061	91.25	11.8801
38.4061	89.71	11.8825
38.5061	109.75	13.2122
38.6061	102.41	12.7026
38.7061	98.03	12.3507
38.8061	113.5	13.4701
38.9061	130.73	14.2638
39.0061	146.41	15.2644
39.1061	160.06	15.7713
39.2061	176.92	16.7923
39.3061	103.92	12.6955
39.4061	97.16	12.241
39.5061	107.4	13.0237
39.6061	78.89	11.1568
39.7061	103.63	12.7557
39.8061	91.56	12.0227
39.9061	81.19	11.2584
40.0061	87.04	11.7369
40.1061	104.56	10.8426
40.2061	126.61	11.9107
40.3061	107.38	10.9595
40.4061	146.92	12.8859
40.5061	200.9	14.9328
40.6061	418.48	21.5243
40.7061	547.04	24.8143
40.8061	570.25	25.1525
40.9061	397.12	26.3581
41.0061	218.88	19.4223
41.1061	149.06	16.2634
41.2061	91.57	12.6988
41.3061	92.02	12.6397
41.4061	116.82	14.3797
41.5061	104.77	13.526
41.6061	125.52	14.8971
41.7061	108.58	13.7898
41.8061	104.62	13.5068
41.9061	106.77	13.6709
42.0061	115.32	14.0886
42.1061	87.09	12.3158
42.2061	85.95	12.2788
42.3061	87.67	12.3991
42.4061	113.07	14.0249
42.5061	88.03	12.4489
42.6061	127.24	14.9949
42.7061	111.08	13.8847
42.8061	78.06	11.7685
42.9061	92.54	10.2817
43.0061	90.92	10.1655
43.1061	91.31	10.2089
43.2061	104.62	10.9071
43.3061	73.59	9.12797
43.4061	77.48	9.32718
43.5061	119.17	11.6302
43.6061	134.01	15.3714
43.7061	163.01	16.9949
43.8061	184.06	18.0484
43.9061	224.93	20.0383
44.0061	177.14	17.7137
44.1061	149.83	16.2518
44.2061	109.01	13.9575
44.3061	93.14	12.7935
44.4061	85.02	12.2713
44.5061	108.68	13.9151
44.6061	124	14.8203
44.7061	80.19	11.824
44.8061	89.46	12.5266
44.9061	101.58	13.4548
45.0061	88.62	12.5321
45.1061	92.95	12.8902
45.2061	86.06	12.2937
45.3061	87.7	12.4032
45.4061	107.58	13.8887
45.5061	101.25	13.2944
45.6061	109.26	11.3296
45.7061	109.12	11.3154
45.8061	90.8	10.2161
45.9061	98.1	10.64
46.0061	89.1	10.1538
46.1061	109.13	11.1964
46.2061	100.27	12.8381
46.3061	90.23	12.2786
46.4061	99.14	12.6934
46.5061	119.08	14.0332
46.6061	96.94	12.7287
46.7061	89.4	12.1661
46.8061	91.56	12.2358
46.9061	120.95	14.2537
47.0061	85.04	11.7928
47.1061	80.27	11.5858
47.2061	70.22	10.7078
47.3061	115.56	13.9121
47.4061	97.79	12.6243
47.5061	93.99	12.3418
47.6061	92.94	12.4192
47.7061	117.71	13.9702
47.8061	117.14	13.9021
47.9061	64.69	10.3595
48.0061	105	13.1245
48.1061	93.13	12.4447
48.2061	87.29	11.99
48.3061	94.93	10.1774
48.4061	93.44	10.0761
48.5061	74.99	9.02812
48.6061	87.45	9.7171
48.7061	82.77	9.4324
48.8061	106.9	10.7439
48.9061	99.61	10.3292
49.0061	85.45	11.8501
49.1061	89.51	11.9612
49.2061	81.33	11.5012
49.3061	106.84	13.2524
49.4061	138.4	15.0117
49.5061	274.98	21.0284
49.6061	574.92	30.8189
49.7061	833.13	36.6057
49.8061	1003.23	40.6197
49.9061	823.86	36.3742
50.0061	392.02	25.4111
50.1061	190.74	17.4852
50.2061	95.63	12.3455
50.3061	104.46	13.0574
50.4061	94.57	12.4181
50.5061	89.24	12.0337
50.6061	107.68	13.2539
50.7061	95.19	12.3933
50.8061	106.31	13.1861
50.9061	93.95	12.3356
51.0061	108.05	10.971
51.1061	83.19	9.60629
51.2061	89.88	9.98612
51.3061	97	10.3399
51.4061	99.86	10.4683
51.5061	98.11	10.3997
51.6061	86.38	9.71892
51.7061	108.38	13.4432
51.8061	95.69	12.4575
51.9061	95.72	12.5689
52.0061	96.74	12.7021
52.1061	95.82	12.5823
52.2061	84.85	11.7661
52.3061	77.11	11.3692
52.4061	89.76	12.1029
52.5061	106.8	13.3501
52.6061	83.11	11.6371
52.7061	75.21	11.2116
52.8061	92.7	12.2789
52.9061	92.18	12.2094
53.0061	86.12	11.9424
53.1061	99.27	12.8156
53.2061	95.49	12.5388
53.3061	148.98	15.7043
53.4061	348.71	23.8932
53.5061	763.38	35.5928
53.6061	1885.11	55.6614
53.7061	4060.24	67.2793
53.8061	5453	77.8047
53.9061	4899.38	73.7605
54.0061	2685.02	54.4236
54.1061	1042.26	33.8332
54.2061	347.53	19.5809
54.3061	121.47	11.5297
54.4061	110.52	13.8152
54.5061	92.38	12.4569
54.6061	111.1	13.7804
54.7061	88.1	12.3359
54.8061	95.82	12.8045
54.9061	86.18	12.0681
55.0061	74.65	11.3844
55.1061	69.3	10.8224
55.2061	91.6	12.5822
55.3061	69.19	10.8062
55.4061	77.89	11.6115
55.5061	85.9	12.029
55.6061	100.49	12.9734
55.7061	78.9	11.633
55.8061	92.53	12.5917
55.9061	105.72	13.4264
56.0061	118.3	14.2411
56.1061	116.99	14.0842
56.2061	182.18	17.6953
56.3061	268.94	21.3956
56.4061	280.99	18.1003
56.5061	215.95	15.8343
56.6061	128.91	12.2358
56.7061	94.6	10.4472
56.8061	91.89	10.2735
56.9061	78.46	9.51476
57.0061	92.71	10.3006
57.1061	86.17	12.3099
57.2061	85.52	12.0949
57.3061	83.55	12.0591
57.4061	96.75	13.0453
57.5061	81.89	11.9456
57.6061	87.76	12.2893
57.7061	81.32	11.9906
57.8061	67.12	10.7486
57.9061	82.72	12.0658
58.0061	63.59	10.4537
58.1061	91.66	12.7108
58.2061	63.47	10.4336
58.3061	88.69	12.299
58.4061	82.09	11.9743
58.5061	75.03	11.4422
58.6061	78.14	11.6482
58.7061	94.28	12.8294
58.8061	79.42	11.7105
58.9061	71.76	11.2069
59.0061	84.93	12.1334
59.1061	97.94	10.6227
59.2061	90.64	10.1978
59.3061	76.89	9.39417
59.4061	62.71	8.45519
59.5061	86.27	9.89535
59.6061	88.94	10.0702
59.7061	85.96	9.86003
59.8061	84.1	12.1385
59.9061	93.73	12.6382
60.0061	71.1	11.1038
60.1061	101.65	13.3467
60.2061	65.97	10.7013
60.3061	101.15	13.1691
60.4061	75.74	11.5501
60.5061	70.31	10.9799
60.6061	84.17	12.1483
60.7061	80.47	11.7383
60.8061	70.25	11.1068
60.9061	68.36	10.8081
61.0061	88.36	12.2534
61.1061	97.45	13.0222
61.2061	86.92	12.2927
61.3061	140.13	15.5698
61.4061	95.67	12.8996
61.5061	165.14	16.8546
61.6061	139.5	15.5965
61.7061	91.53	12.5721
61.8061	98.44	10.5535
61.9061	102.53	10.7479
62.0061	108.19	11.0425
62.1061	110.84	11.1397
62.2061	142.67	12.6108
62.3061	150.04	12.9616
62.4061	163.27	13.4661
62.5061	147.08	15.5907
62.6061	102.88	12.8595
62.7061	107.96	13.2887
62.8061	117.37	13.9289
62.9061	98.25	12.6838
63.0061	87.33	11.8838
63.1061	99.68	12.8693
63.2061	108.37	13.2395
63.3061	109.16	13.4367
63.4061	161.51	16.1505
63.5061	304.79	22.4696
63.6061	520.66	28.9701
63.7061	732.49	34.2642
63.8061	819.06	36.6663
63.9061	582.13	30.8962
64.0061	347.57	23.8154
64.1061	177.19	17.0504
64.2061	107.09	13.182
64.3061	75.66	11.1555
64.4061	112.63	11.1516
64.5061	157.35	13.1586
64.6061	329.55	19.0264
64.7061	711.45	28.1007
64.8061	1227.39	36.5776
64.9061	1907.02	45.5346
65.0061	2057.18	47.687
65.1061	1450.17	39.7495
65.2061	861.36	37.557
65.3061	411.37	25.7613
65.4061	161.12	16.3589
65.5061	102.2	12.9794
65.6061	99.14	12.6929
65.7061	91.13	12.2873
65.8061	109.51	13.3791
65.9061	99.29	12.8187
66.0061	93.44	12.3765
66.1061	94.67	12.4305
66.2061	90.11	12.151
66.3061	82.17	11.5057
66.4061	91.3	12.2003
66.5061	70.6	10.7669
66.6061	96.84	12.6075
66.7061	109.1	13.3284
66.8061	95.58	12.5504
66.9061	82.71	11.6966
67.0061	95.85	12.4787
67.1061	98.27	10.4755
67.2061	107.52	10.8615
67.3061	99.58	10.4387
67.4061	125.43	11.7997
67.5061	99.49	10.4294
67.6061	127.59	11.796
67.7061	99.61	10.4417
67.8061	134.14	12.1445
67.9061	171.63	16.8302
68.0061	267.02	21.1761
68.1061	529.52	29.9781
68.2061	1037.28	41.7594
68.3061	1632.11	52.0563
68.4061	1934.33	57.4412
68.5061	1456.37	49.1782
68.6061	879.61	38.6479
68.7061	442.73	27.0945
68.8061	207.48	18.7847
68.9061	102.61	13.0312
69.0061	93.8	12.4239
69.1061	79.21	11.5533
69.2061	104.38	13.2564
69.3061	92.14	12.4248
69.4061	90.96	12.3782
69.5061	66.64	10.5361
69.6061	77.68	11.4532
69.7061	81.95	11.7067
69.8061	60.82	8.35491
69.9061	97.14	10.5361
70.0061	81.16	9.63224
70.1061	84.03	9.76866
70.2061	94.97	10.362
70.3061	77.23	9.36537
70.4061	87.87	9.94938
70.5061	74.93	11.4273
70.6061	91.53	12.4557
70.7061	96.59	12.9075
70.8061	83.67	12.0767
70.9061	67.34	10.7831
71.0061	92.09	12.5312
71.1061	68.33	10.9408
71.2061	95.51	12.7635
71.3061	116.85	14.2758
71.4061	158.38	16.4235
71.5061	263.76	21.4642
71.6061	435.14	27.1962
71.7061	530.7	29.9493
71.8061	557.33	31.0588
71.9061	482.43	28.8824
72.0061	246.06	20.5767
72.1061	157.44	16.5038
72.2061	90.68	12.4563
72.3061	98.86	13.0944
72.4061	87.6	12.2666
72.5061	107.67	11.3495
72.6061	86.97	10.1785
72.7061	100.1	10.9217
72.8061	117.19	11.7785
72.9061	115.5	11.6672
73.0061	201.27	15.4365
73.1061	265.41	17.6545
73.2061	320.3	24.4224
73.3061	465.5	29.037
73.4061	385.22	26.6461
73.5061	325.97	24.6411
73.6061	252.78	21.5966
73.7061	153.07	16.7013
73.8061	129.18	15.5509
73.9061	96.6	13.2686
74.0061	98.78	13.5679
74.1061	89.17	12.739
74.2061	98.93	13.5886
74.3061	92.63	12.9714
74.4061	108.36	13.9898
74.5061	86.93	12.68
74.6061	94.24	13.1956
74.7061	115.84	14.5945
74.8061	112.77	14.4391
74.9061	168.21	17.5371
75.0061	235.38	20.8864
75.1061	273.49	22.405
75.2061	276.65	22.588
75.3061	245.04	16.9905
75.4061	204.53	15.5056
75.5061	123.7	11.9589
75.6061	98.95	10.7331
75.7061	101.56	10.8882
75.8061	60.64	8.32962
75.9061	77.09	11.6219
76.0061	86.49	12.2313
76.1061	74.74	11.3982
76.2061	90.28	12.52
76.3061	98.07	13.1054
76.4061	106	13.5723
76.5061	74.36	11.3398
76.6061	85.9	12.2721
76.7061	94.82	12.7853
76.8061	86.88	12.2866
76.9061	76.9	11.5938
77.0061	83.41	12.0395
77.1061	83.8	11.9718
77.2061	87.76	12.2889
77.3061	73.43	11.3303
77.4061	79.98	11.7923
77.5061	101.71	13.3553
77.6061	93.04	12.6607
77.7061	77.44	11.5434
77.8061	142.48	15.8309
77.9061	139.57	12.5846
78.0061	192.53	14.8538
78.1061	300.63	18.5728
78.2061	515.43	24.1905
78.3061	859.95	31.1324
78.4061	1188.71	36.6845
78.5061	1203.44	36.9981
78.6061	1010.14	40.4378
78.7061	697.01	33.6129
78.8061	440.74	26.5293
78.9061	194.01	17.8601
79.0061	128.9	14.5026
79.1061	82.04	11.4883
79.2061	75.44	11.1232
79.3061	80.9	11.4406
79.4061	76.99	11.2303
79.5061	73.02	10.8853
79.6061	82.4	11.5381
79.7061	79.47	11.3528
79.8061	44.65	8.4388
79.9061	74.23	10.9453
80.0061	74.76	11.0232
80.1061	66.61	10.4032
80.2061	69.31	10.5693
80.3061	65.25	10.3168
80.4061	65.5	10.3557
80.5061	69.15	10.5451
80.6061	82.1	9.48052
80.7061	72.06	8.80406
80.8061	91.18	9.89014
80.9061	97.94	10.3234
81.0061	86.82	9.64611
81.1061	104.77	10.5834
81.2061	148.08	12.6055
81.3061	212.34	15.1287
81.4061	304.75	22.1091
81.5061	383.57	25.021
81.6061	445.36	27.1039
81.7061	429.72	26.498
81.8061	338.87	23.3846
81.9061	228.78	19.4751
82.0061	153.33	15.7311
82.1061	105.62	13.203
82.2061	88.64	11.9517
82.3061	102.48	13.015
82.4061	70.77	10.6693
82.5061	92.76	12.1803
82.6061	80.26	11.4651
82.7061	103.08	12.9874
82.8061	89.56	12.0757
82.9061	111.33	13.5002
83.0061	105.24	13.0536
83.1061	142.79	15.3084
83.2061	178.79	17.0474
83.3061	256.41	20.464
83.4061	378.24	20.1889
83.5061	696.75	27.3708
83.6061	958.1	31.8307
83.7061	1253.36	36.5331
83.8061	1290.94	37.1273
83.9061	995.3	32.2747
84.0061	697.67	33.2981
84.1061	436.18	26.1606
84.2061	217.58	18.5217
84.3061	110.24	13.1762
84.4061	82.6	11.455
84.5061	55.17	9.32523
84.6061	84.7	11.5267
84.7061	71.56	10.6676
84.8061	78.19	11.0574
84.9061	64.62	10.092
85.0061	93.54	12.1777
85.1061	91.42	12.0044
85.2061	88.43	11.7122
85.3061	98.33	12.389
85.4061	80.88	11.3251
85.5061	82.01	11.3726
85.6061	98.62	12.5249
85.7061	101.58	12.5996
85.8061	78.04	11.037
85.9061	67.01	10.3401
86.0061	76.11	10.8735
86.1061	92.84	10.0704
86.2061	97.09	10.2917
86.3061	89.77	9.79427
86.4061	100.86	10.403
86.5061	192.57	14.3937
86.6061	233.9	15.8052
86.7061	293.68	21.7693
86.8061	437.96	26.8029
86.9061	539.27	29.3323
87.0061	581.23	30.7189
87.1061	602.16	31.4323
87.2061	424.2	26.2572
87.3061	325.84	22.8697
87.4061	217.67	18.9461
87.5061	155.73	15.8116
87.6061	103.42	13.0301
87.7061	100.99	12.7236
87.8061	111.8	13.558
87.9061	150.39	15.512
88.0061	163.86	16.1457
88.1061	175.95	16.9311
88.2061	157.88	16.03
88.3061	150.63	15.6194
88.4061	122.13	14.1029
88.5061	135.28	14.7607
88.6061	101.22	12.8546
88.7061	74.48	8.96673
88.8061	91.44	9.91802
88.9061	75.17	8.98502
89.0061	88.98	9.8258
89.1061	85.25	9.53157
89.2061	111.61	10.8917
89.3061	95.1	10.1378
89.4061	122.49	11.4226
89.5061	176.32	17.0453
89.6061	217.53	18.7916
89.7061	257.4	20.7416
89.8061	477.71	28.1494
89.9061	724.46	34.4202
90.0061	970.31	40.2208
90.1061	1212.19	44.6517
90.2061	1227.3	45.2082
90.3061	988.1	40.3728
90.4061	734.17	34.725
90.5061	412.18	26.0683
90.6061	254.53	20.3138
90.7061	172.26	16.8107
90.8061	89.22	12.1413
90.9061	90.84	12.2489
91.0061	140.91	15.1951
91.1061	131	14.7391
91.2061	183.1	17.4576
91.3061	145.5	15.4224
91.4061	144.53	12.6274
91.5061	120.32	11.4204
91.6061	110.27	10.9187
91.7061	92.12	10.0511
91.8061	103.69	10.5833
91.9061	82.96	9.4544
92.0061	95.17	10.1447
92.1061	95.59	10.1903
92.2061	94.11	12.1498
92.3061	98.96	12.568
92.4061	85.49	11.7432
92.5061	113.45	13.4637
92.6061	91.53	12.018
92.7061	90.79	12.132
92.8061	66.29	10.2287
92.9061	79.08	11.2975
93.0061	75.65	10.9186
93.1061	100.22	12.7275
93.2061	78.65	11.1223
93.3061	90.71	11.9113
93.4061	102.51	12.8135
93.5061	105.61	12.9994
93.6061	170.38	16.4711
93.7061	220.93	18.8072
93.8061	302.42	21.8821
93.9061	455.82	27.0477
94.0061	710.51	33.6058
94.1061	1128.96	34.5294
94.2061	1622.67	41.3093
94.3061	2330.06	49.5086
94.4061	2582.19	51.9459
94.5061	2769.53	53.6787
94.6061	2487.39	50.9864
94.7061	1811.08	43.3302
94.8061	1276.41	44.9039
94.9061	731.39	33.5231
95.0061	400.27	25.0171
95.1061	216.48	18.4951
95.2061	115.83	13.4647
95.3061	89.66	11.7728
95.4061	88.94	11.8845
95.5061	85.04	11.4663
95.6061	75.89	10.9534
95.7061	83.37	11.3446
95.8061	110.84	13.2478
95.9061	120.19	13.6083
96.0061	122.57	13.7036
96.1061	171.02	16.3809
96.2061	297.82	21.6061
96.3061	335.36	22.8715
96.4061	454.81	26.7073
96.5061	516.49	28.3035
96.6061	488.96	27.7266
96.7061	423.52	25.6797
96.8061	342.58	18.9735
96.9061	255.33	16.3455
97.0061	189.46	14.0823
97.1061	188.21	13.9892
97.2061	207.05	14.6403
97.3061	223.59	15.2484
97.4061	335.25	18.5962
97.5061	356.04	23.6314
97.6061	317.32	22.0024
97.7061	367.93	23.8995
97.8061	313.78	22.1875
97.9061	242.44	19.4107
98.0061	168.83	16.0975
98.1061	176.6	16.6875
98.2061	142.77	14.8041
98.3061	78.49	11.0997
98.4061	81.24	11.1591
98.5061	75.46	10.8921
98.6061	65.78	10.032
98.7061	82.15	11.1785
98.8061	84.12	11.4477
98.9061	79.37	11.1143
99.0061	85.18	11.4856
99.1061	90.31	11.8589
99.2061	87.78	11.6266
99.3061	99.91	12.4883
99.4061	94.3	12.0745
99.5061	106.19	10.6192
99.6061	130.07	11.7276
99.7061	174.53	13.5871
99.8061	180.73	13.7807
99.9061	209.23	14.7946
100.006	210.18	14.8618
100.106	192.84	14.1782
100.206	178.88	17.0557
100.306	120.21	13.7893
100.406	131.99	14.5754
100.506	105.73	13.1144
100.606	98.29	12.5846
100.706	74.79	10.9096
100.806	60.49	9.94449
100.906	62.07	9.93962
101.006	105.79	13.1215
101.106	66.75	10.2995
101.206	92.91	12.3063
101.306	85.65	11.656
101.406	96.21	12.3183
101.506	71.07	10.7139
101.606	85.52	11.7471
101.706	86.71	11.7996
101.806	67.81	10.4629
101.906	105.38	12.9714
102.006	84.16	11.6712
102.106	72.13	10.7525
102.206	68.66	8.58299
102.306	72.65	8.80986
102.406	95.11	10.0818
102.506	81.74	9.31557
102.606	82.44	9.33457
102.706	84.94	9.49643
102.806	91.62	9.82321
102.906	105.94	13.14
103.006	109.38	13.1682
103.106	125.83	14.247
103.206	92.92	12.3082
103.306	159.87	16.0679
103.406	148.32	15.3804
103.506	144.19	15.3705
103.606	143.56	15.1329
103.706	171.27	16.7142
103.806	208.65	18.2301
103.906	254.85	20.4041
104.006	273.43	20.8488
104.106	278.2	20.9704
104.206	283.28	21.4143
104.306	284.62	21.4544
104.406	265.53	20.6718
104.506	228.14	19.2132
104.606	156.82	15.8413
104.706	126.52	14.326
104.806	89.96	12.0215
104.906	96.1	10.0735
105.006	90.43	9.7516
105.106	84.15	9.40807
105.206	82.55	9.28731
105.306	84.26	9.36272
105.406	88.83	9.63468
105.506	70.49	8.54792
105.606	71.56	10.5508
105.706	92.3	11.8177
105.806	81.61	11.2094
105.906	91.81	11.9523
106.006	103.27	12.6167
106.106	98.95	12.273
106.206	109.47	13.0847
106.306	108.1	12.8292
106.406	108.98	13.0259
106.506	124.66	13.7667
106.606	123.18	13.8591
106.706	107.73	12.7854
106.806	81.47	11.087
106.906	94.25	12.0675
107.006	95.7	12.1541
107.106	101.38	12.4789
107.206	94.21	12.0621
107.306	85.53	11.4299
107.406	71.22	10.5008
107.506	67.47	10.1709
107.606	75.35	8.94204
107.706	78.2	9.09052
107.806	82.45	9.33575
107.906	65.11	8.26835
108.006	78.41	9.05391
108.106	71.41	8.66021
108.206	81.25	9.20025
108.306	67.19	10.3672
108.406	82.47	11.3276
108.506	83.92	11.5269
108.606	67.21	10.37
108.706	106.2	12.9741
108.806	67.31	10.265
108.906	82.02	11.4849
109.006	81.41	11.2902
109.106	76.85	11.092
109.206	60.97	9.76302
109.306	67.34	10.3915
109.406	78.02	11.0331
109.506	93.09	12.0178
109.606	84.21	11.567
109.706	84.13	11.5557
109.806	93.19	12.1328
109.906	93.7	12.1988
110.006	86.39	11.6482
110.106	68.46	10.4402
110.206	70.95	10.5772
110.306	99.44	10.5411
110.406	72.32	8.97043
110.506	86.81	9.82953
110.606	90.66	10.0118
110.706	70.45	8.80601
110.806	60.82	8.20048
110.906	87.75	9.81027
111.006	65.86	10.8278
111.106	84.84	12.1198
111.206	93.38	12.8267
111.306	83.69	12.2068
111.406	74.08	11.4305
111.506	69.68	11.0168
111.606	91.27	12.78
111.706	64.46	10.5975
111.806	81.95	12.0828
111.906	83.5	12.0524
112.006	91	12.742
112.106	93.76	12.7589
112.206	79.42	11.7092
112.306	95.47	12.9921
112.406	98.91	13.2176
112.506	100.19	13.27
112.606	100.73	13.3422
112.706	106.61	13.6503
112.806	116.93	14.3929
112.906	114.05	14.1456
113.006	137.39	12.4391
113.106	153.64	13.1261
113.206	152.56	13.082
113.306	159.35	13.3258
113.406	140.9	12.5029
113.506	146	12.7559
113.606	135.98	12.2605
113.706	125.7	14.6125
113.806	152.01	15.8476
113.906	159.72	16.3874
114.006	144.43	15.6652
114.106	164.94	16.6619
114.206	212.77	18.8062
114.306	257.87	20.9848
114.406	236.08	19.8115
114.506	328.11	23.6178
114.606	348.61	24.0565
114.706	483.55	28.6935
114.806	540.14	29.9154
114.906	629.34	32.1997
115.006	735.6	35.2288
115.106	726.45	34.9919
115.206	808.45	36.8239
115.306	750.45	35.5747
115.406	692.14	33.976
115.506	650.89	33.1724
115.606	597.73	31.6352
115.706	498.69	23.3025
115.806	503.1	23.3558
115.906	446.85	22.0147
116.006	426.66	21.4404
116.106	453.74	22.0616
116.206	531.23	23.9254
116.306	712.92	27.6043
116.406	908.32	37.4267
116.506	923.99	37.2285
116.606	1120.36	41.3533
116.706	1163.09	42.3571
116.806	1150.59	41.9298
116.906	1186.13	42.308
117.006	1116.26	41.6004
117.106	978.05	38.4215
117.206	807.19	35.296
117.306	640.51	31.0694
117.406	502.37	27.8664
117.506	407.63	24.762
117.606	335.03	22.3851
117.706	272.64	20.4353
117.806	205.04	17.7132
117.906	172.07	16.1868
118.006	166.88	15.9842
118.106	160.5	15.5889
118.206	164.23	15.8765
118.306	138.32	14.5001
118.406	132.3	11.6031
118.506	88.16	9.45209
118.606	107.45	10.4364
118.706	98.68	9.96853
118.806	84.21	9.18841
118.906	89.63	9.50089
119.006	69.93	8.35789
119.106	60.97	9.63995
119.206	78.57	10.7931
119.306	96.55	12.0691
119.406	80.8	11.0994
119.506	75.51	10.679
119.606	98.44	12.1172
119.706	102.67	12.5427
119.806	91	11.6513
119.906	86.95	11.5168
120.006	84.91	11.246
120.106	94.72	12.0297
120.206	96.64	11.9861
120.306	118.26	13.2221
120.406	119.6	13.4557
120.506	137.63	14.4273
120.606	135.45	14.2779
120.706	121.06	13.5345
120.806	161.62	15.5524
120.906	147.15	14.9406
121.006	259.91	19.7604
121.106	288.44	17.7188
121.206	306.74	18.2335
121.306	324.17	18.7475
121.406	327.42	18.7786
121.506	336.7	19.0009
121.606	346.84	19.3289
121.706	399.6	20.663
121.806	365.01	24.8934
121.906	295.58	22.0929
122.006	270.54	21.3214
122.106	207.18	18.7569
122.206	179.99	17.4003
122.306	181.08	17.3446
122.406	146.78	15.8278
122.506	101.36	12.9776
122.606	96.85	12.8278
122.706	104.52	13.1689
122.806	83.38	11.9118
122.906	91.08	12.2807
123.006	83.97	11.7587
123.106	96.11	12.7306
123.206	80.86	11.6709
123.306	85.49	11.9715
123.406	99.44	12.9462
123.506	53.34	9.42929
123.606	81.1	11.7064
123.706	80.32	11.5935
123.806	89.11	12.2408
123.906	94.5	12.6285
124.006	105.33	13.3774
124.106	96.7	12.6979
124.206	106.89	13.3609
124.306	116.68	14.0468
124.406	97.34	12.6728
124.506	93.14	19.013
124.606	109.05	20.2495
124.706	128.35	22.3431
124.806	158.86	24.8104
124.906	157.67	24.6241
125.006	187.66	26.8092
125.106	166.55	25.3991
125.206	209.78	28.2873
125.306	210.76	28.4183
125.406	138.43	22.7573
125.506	201.49	27.9411
125.606	188.57	26.6682
125.706	172.7	25.4632
125.806	145.43	23.5922
125.906	145.9	23.668
126.006	160.31	24.7368
126.106	113.06	20.9946
126.206	106.42	20.1118
126.306	102.06	19.6418
126.406	149.07	23.8709
126.506	115.82	20.8016
126.606	132.96	22.4738
126.706	105.26	20.2578
126.806	206.63	27.8624
126.906	228.1	29.2051
127.006	212.84	28.4424
127.106	257.34	30.9804

## Sheet: Fig2a
T(K)	Heat capacity (J/K-mol Yb)
0.07436	0.0462
0.07847	0.04704
0.083	0.04773
0.08769	0.05072
0.09276	0.05606
0.09815	0.06415
0.10382	0.07539
0.10973	0.09049
0.11599	0.11179
0.12276	0.13944
0.13006	0.17617
0.13752	0.22202
0.14541	0.27692
0.15382	0.34348
0.16237	0.42154
0.17186	0.51646
0.18164	0.62631
0.19196	0.75066
0.20269	0.88197
0.21104	0.98665
0.22592	1.17842
0.23838	1.35275
0.25137	1.54271
0.26492	1.74341
0.27892	1.93694
0.29408	2.14692
0.3102	2.3512
0.32733	2.54998
0.34557	2.74094
0.36458	2.89589
0.38469	3.05766
0.4055	3.18158
0.42764	3.31775
0.45129	3.38392
0.47608	3.43527
0.50265	3.46999
0.53018	3.47328
0.55948	3.44421
0.5904	3.39422
0.62329	3.31815
0.6577	3.21437
0.69404	3.10235
0.73253	2.95963
0.773	2.8274
0.81577	2.69116
0.86082	2.54955
0.90826	2.39019
0.9519	2.25664
1.01172	2.07191
1.06761	1.91401
1.127	1.75704
1.18945	1.61651
1.2551	1.4874
1.32477	1.36656
1.39818	1.24904
1.47611	1.13275
1.55798	1.03206
1.64454	0.9325
1.73572	0.83561
1.83274	0.75291
1.93426	0.68018
2.04165	0.61097
2.15411	0.55168
2.27387	0.49389
2.40054	0.44294
2.53363	0.40033
2.67432	0.36025
2.82302	0.32003
2.97947	0.28897
3.14578	0.25847
3.31965	0.23234
3.50343	0.20924
3.70083	0.18857
3.91362	0.17255

## Sheet: Fig2b
Intensity (arb. units) in matrix form - columns represent momentum transfer from 0.34 - 5.97 invA, rows represent energy transfer from -4.6 to 75 meV
0	-2.6525e-05	1.125e-05	4.585e-05	6.51e-05	7.7825e-05	5.07e-05	0.0001077	8.6725e-05	-1.23e-05	-9.1475e-05	-7.575e-06	3.4275e-05	-2.4725e-05	4.25e-05	2.195e-05	-0.0002585	-0.000177775	5.9e-05	-1.375e-05	-0.00013025	-0.000265	3.98e-05	4.54e-05	-0.000861	-0.00077525	-0.000506	-0.00017825	-0.00064975	4.78e-05	8.7e-05	1.75e-06	-0.00035675	-8.4e-05	-0.00022325	-0.000211	-0.0002845	6.555e-05	-0.00012325	3.3925e-05	6.43e-05	-0.0003955	-0.0001705	-2.81e-05	-0.000729	-4.1e-05	-0.00096425	-1.1125e-05	-0.00090025	-0.0008305
0	-6.9825e-05	4.635e-05	7.835e-05	9.91e-05	0.000102425	0.00010645	9.2075e-05	0.00010135	5.915e-05	-0.0001855	-1.635e-05	5.785e-05	8.225e-06	7.6925e-05	-1.5e-05	-0.000361	-0.00028475	9.0425e-05	-7.5e-06	-3.05e-05	-0.00041125	4.2725e-05	-1.7125e-05	-0.00109	-0.00124	-0.0006495	-0.0002775	-0.000873	2.4925e-05	0.00016925	-0.00014575	-0.00046675	-2.475e-05	-0.0003755	-0.00067125	-0.00042825	5.925e-05	-0.00024175	1.1375e-05	9.5275e-05	-0.00067775	-0.000201	-4.7e-05	-0.00116	-0.00039975	-0.00127	-3.4675e-05	-0.00117	-0.00108
-0.00301	-1.07e-05	0.00015525	0.000173325	0.000129325	0.000105575	0.00016775	0.000191675	0.000206325	5.45e-05	-0.00027125	-3.675e-05	0.00012755	6.725e-05	0.0001214	6.65e-05	-0.00068825	-0.0004615	0.000110625	-2e-06	-2.675e-05	-0.00076375	2.3325e-05	4.395e-05	-0.00173	-0.00171	-0.00105	-0.00043425	-0.00124	0.0001035	0.0002995	-0.0001115	-0.000745	-3.2e-05	-0.00035625	-0.00113	-0.000594	0.000117575	-0.000346	-3.115e-05	7.71e-05	-0.00067925	-0.000404	-7.75e-06	-0.00192	-0.00052175	-0.00206	-0.000103	-0.0017	-0.00161
-0.00139	-0.00026275	0.00015145	0.0001297	0.0002343	0.00025955	0.000189225	0.000202	0.00023205	0.00023975	-0.00030075	-1.675e-05	0.000156025	4.375e-05	0.000245175	-6.5e-06	-0.00067025	-0.00052225	0.000220175	-4.625e-05	-0.000122	-0.00102	0.0001111	6.3875e-05	-0.00223	-0.00238	-0.00138	-0.00063125	-0.00168	8.2e-05	0.00026875	-0.0001765	-0.00102	-1.05e-05	-0.00039525	-0.00105	-0.00085675	0.000198325	-0.000424	6.25e-06	0.000108275	-0.00145	-0.000358	-0.00012625	-0.00231	-0.00091125	-0.00266	-0.00015175	-0.00223	-0.00231
-0.00099275	4.65e-05	0.000116325	0.000207	0.000254975	0.0002707	0.000275575	0.000290425	0.00020615	0.00017	-0.00037975	-1.25e-05	0.00025635	3.475e-05	0.000243425	-7.5e-07	-0.00103	-0.00073675	0.000270675	-5.75e-06	-0.00048	-0.00139	0.0001115	0.00016375	-0.00305	-0.00297	-0.00187	-0.00085175	-0.00227	-4e-06	0.000373	-0.00024175	-0.00131	-6.15e-05	-0.000856	-0.00156	-0.00128	0.00022725	-0.00044125	-4.325e-05	0.00016275	-0.00158	-0.00088525	-0.000173	-0.00292	-0.00113	-0.00366	-0.00022875	-0.00306	-0.00318
-0.0007445	-6.075e-05	0.000296425	0.000351825	0.0004365	0.00037675	0.00036025	0.000436225	0.00047215	0.0002465	-0.00071275	-0.0001025	0.00033375	5.175e-05	0.00041925	0.00012025	-0.00154	-0.00129	0.00036675	-7.425e-05	-0.0003725	-0.00217	0.00014925	0.00017125	-0.00482	-0.00509	-0.00292	-0.00136	-0.00347	-1e-06	0.00057525	-0.00049875	-0.00221	-2.25e-05	-0.00127	-0.00185	-0.00232	0.00037175	-0.00101	-3e-05	0.0002875	-0.00229	-0.00127	6.075e-05	-0.00475	-0.00166	-0.00496	-0.00046175	-0.00433	-0.0051
-0.0028	3.25e-05	0.00043175	0.00054325	0.00074125	0.00048075	0.000716	0.00064575	0.00062875	0.00027975	-0.0009555	-0.0001855	0.0006035	0.00016175	0.000598	8.8e-05	-0.00217	-0.00211	0.0006705	-0.0002525	-0.0005125	-0.00376	0.0001585	0.00026625	-0.00728	-0.00785	-0.00424	-0.00217	-0.00564	-0.000252	0.00117	-0.0008875	-0.00332	-7.75e-05	-0.00223	-0.00273	-0.00426	0.000431	-0.00132	-0.00017775	0.00045425	-0.00363	-0.0024	-8.75e-05	-0.00722	-0.00243	-0.00866	-0.00108	-0.00606	-0.00824
-0.00331	-0.00019525	0.000538	0.000688	0.00074525	0.00078825	0.00091125	0.00078575	0.00082225	0.0006985	-0.00151	-6.7e-05	0.0007815	5.325e-05	0.000833	0.00035625	-0.00301	-0.00266	0.00084425	-0.000155	-0.00048	-0.00477	0.00015925	0.0004585	-0.00995	-0.01081	-0.00565	-0.00303	-0.00714	-0.0005075	0.0013	-0.0011	-0.0049	-0.0001525	-0.0027	-0.00309	-0.00633	0.00069475	-0.00172	-0.00021075	0.00075975	-0.00583	-0.00322	0.0001635	-0.00955	-0.00372	-0.01192	-0.00175	-0.00792	-0.01121
-0.00349	0.0004645	0.000793	0.00090325	0.00118	0.0012	0.0013	0.00112	0.00123	0.0008425	-0.0019	-0.000164	0.00102	1.275e-05	0.00114	0.000275	-0.00429	-0.00389	0.00105	-2.25e-05	-0.0009475	-0.00681	0.000423	0.00069425	-0.01409	-0.01471	-0.00796	-0.0052	-0.01064	-0.00059	0.00161	-0.00137	-0.00684	0.00023	-0.00332	-0.00467	-0.00826	0.00074075	-0.00198	-0.00067025	0.0008535	-0.00695	-0.00409	1.25e-05	-0.01373	-0.00422	-0.0152	-0.00322	-0.01103	-0.01545
-0.00486	0.000426	0.0015	0.00138	0.00183	0.0018	0.00197	0.00163	0.00181	0.00106	-0.00297	-0.00055	0.00155	6.25e-05	0.00189	0.0004375	-0.0064	-0.0064	0.00172	-0.00024	-0.00082	-0.01125	0.00053475	0.0008985	-0.02103	-0.02295	-0.01169	-0.00814	-0.01661	-0.0012	0.003	-0.00209	-0.01034	0.00033	-0.00527	-0.00544	-0.01358	0.00137	-0.00362	-0.000945	0.00134	-0.00994	-0.00758	-7e-05	-0.02108	-0.00752	-0.02423	-0.00527	-0.01476	-0.0247
-0.01314	0.0002575	0.00151	0.00194	0.00202	0.00212	0.00206	0.00211	0.00211	0.00143	-0.00323	-0.0005925	0.0018	-0.0001275	0.00224	0.0001425	-0.00806	-0.00782	0.002	-0.00046	-0.00188	-0.01395	0.000925	0.00112	-0.025	-0.02733	-0.0145	-0.00917	-0.02063	-0.00176	0.00284	-0.00267	-0.01217	0.000205	-0.005	-0.0059	-0.01643	0.00159	-0.00375	-0.0016	0.00148	-0.00894	-0.01004	0.0001725	-0.02298	-0.0092	-0.02705	-0.00689	-0.01505	-0.02885
-0.00556	0.0006775	0.00146	0.00168	0.00136	0.00139	0.00143	0.00156	0.00144	0.00122	-0.00287	-0.000475	0.00154	-0.0001	0.00174	-7.5e-06	-0.00704	-0.00649	0.0016	-0.00053	-0.00249	-0.01218	0.000575	0.00074075	-0.021	-0.0232	-0.0128	-0.00766	-0.01805	-0.0011	0.00297	-0.00237	-0.00959	1.75e-05	-0.00441	-0.00298	-0.01416	0.0008575	-0.00269	-0.0012	0.00134	-0.00766	-0.00639	-4.75e-05	-0.01756	-0.00715	-0.0199	-0.00534	-0.01206	-0.0241
-0.00363	0.00018975	0.00136	0.00142	0.00104	0.00119	0.00093825	0.00108	0.00111	0.0006775	-0.00214	-0.00024475	0.00107	-0.00018125	0.00127	3.75e-05	-0.00511	-0.00431	0.00119	-0.0003275	-0.00228	-0.00837	0.000372	0.00050925	-0.01355	-0.01574	-0.00928	-0.00437	-0.01111	-0.0005625	0.0013	-0.00131	-0.00588	-0.000185	-0.00255	-0.00136	-0.00943	0.0009635	-0.00126	-0.00070325	0.00079025	-0.00453	-0.00359	0.000305	-0.0103	-0.00399	-0.01175	-0.00328	-0.00712	-0.01382
-0.0003595	0.00050325	0.0005195	0.000639	0.00033575	0.00020775	0.00026275	0.000358925	0.000351	0.00016425	-0.00075225	-6.175e-05	0.00035275	3.75e-06	0.00036425	1e-06	-0.00209	-0.00141	0.00038725	-6.875e-05	-0.00113	-0.00284	0.0001395	-2.575e-05	-0.00423	-0.00518	-0.00359	-0.00126	-0.00321	-0.00010475	0.0001885	-0.00044125	-0.00173	-0.00013075	-0.00068675	5e-06	-0.00287	0.00024175	-0.0003855	-0.000223	0.000195	-0.0008325	-0.00133	7.925e-05	-0.003	-0.0012	-0.00294	-0.00103	-0.00231	-0.00425
0	1.475e-05	0.00015035	0.000200625	-9.425e-06	-1.0275e-05	1.95e-05	3.7475e-05	8.16e-05	3.01e-05	-0.00013475	-5.585e-05	2.545e-05	-9.4e-06	6.775e-05	-4.025e-05	-0.00035925	-0.000219	3.2875e-05	-2.7e-05	-0.0002305	-0.00051225	1.85e-05	-4.76e-05	-0.000448	-0.00093275	-0.00076275	-0.0001515	-0.000333	1.885e-05	-1.0825e-05	-5.9075e-05	-0.00018025	-3.0575e-05	-0.0001005	-0.00014125	-0.000216	1.5275e-05	-9.5725e-05	-6.9625e-05	-3.0075e-05	-0.00017225	-4.4925e-05	-4.945e-05	-0.00023975	-0.0001561	-0.0002865	-0.000107375	-0.0002715	-0.00040925
0	4.5e-06	6.7175e-05	5.6475e-05	4.28475e-05	-8.5e-06	-5.3125e-05	5.5e-07	-9.575e-06	-3.2625e-05	-1.985e-05	8.275e-06	2.115e-05	1e-07	1.865e-05	-5.95e-06	-0.000129025	-8.615e-05	1.5175e-05	-3.8825e-05	-0.000138	-0.000124	4.75e-06	-5.5075e-05	-0.00019625	-0.00033275	-0.0003355	-4.6875e-05	-3.605e-05	-4.3075e-05	7.95e-06	-7.8175e-05	-4.06e-05	-5.7125e-05	9.4e-06	-4.53e-05	-3.8325e-05	-2.305e-05	-3.79e-05	-1.5125e-05	-3.065e-05	-3.83e-05	-9.9e-06	-4.045e-05	-0.0001005	-9.7e-06	-0.000211875	-2.025e-05	-0.0001499	-7.8275e-05
0	-9.8e-05	-1.0175e-05	2.095e-05	-8.2e-07	9.865e-06	-2.2225e-05	-1.3175e-05	1.29725e-05	-1.89e-05	-8.825e-06	-1.17e-05	-1.3575e-05	-2.345e-05	-4.15e-06	-7.525e-06	-2.49e-05	-1.84e-05	-2.9775e-05	1.85e-06	-5.8725e-05	-4.4275e-05	-1.645e-05	-7.675e-06	-5.5225e-05	-0.000113525	-0.000105375	-1.64e-05	-3.2625e-05	-4.125e-06	-7.55e-06	-1.775e-05	-3.44e-05	-4.87e-05	-2.61e-05	-3.7875e-05	8.375e-06	-1.6975e-05	-3.7025e-05	-2.65e-05	5.25e-07	-4.5675e-05	-4.375e-05	-5.0575e-05	-4.31e-05	-2.0225e-05	-4.7225e-05	-4.365e-05	-3.1375e-05	-5.05e-05
0	-8.95e-07	5.9925e-06	-3.775e-05	-8.025e-06	6.3e-06	6.7225e-06	-7.2875e-06	-5.495e-06	-1.425e-05	-6.0325e-06	-6.215e-06	-1.09175e-05	-1.13175e-05	-9.7575e-06	-1.251e-05	-4.0175e-06	-5.2e-06	-1.328e-05	-9.425e-06	-6.525e-06	-1.41e-05	-1.7875e-05	-1.4925e-05	-4.89e-05	-2.515e-05	-2.81e-05	-1.3925e-05	-2.3225e-05	-1.5125e-05	-7.0125e-06	-1.04e-05	-3.025e-06	-2.05e-05	-2.525e-05	-2.575e-06	-1.4725e-05	-2.9225e-05	-4.355e-06	-1.3775e-05	-1.075e-06	-3.4375e-05	-1.48e-05	-5.5e-07	-1.725e-05	7.225e-06	1.33e-05	-3.2325e-05	-2.0725e-05	-3.45e-05
0	-9.885e-06	-1.39175e-05	5.1175e-06	8.4975e-06	4.7975e-06	-7.335e-06	-1.01575e-05	-8.5e-07	-1.026e-05	1.0509e-05	-1.108e-05	-6.5775e-06	-9.065e-06	-1.18075e-05	3e-08	-4.3025e-06	-1.45225e-05	-4.03e-06	-8.2875e-06	-6.0625e-06	-1.11e-05	3.425e-07	-6.5625e-06	-2.6025e-05	-1.382e-05	-1.15e-05	-9.4575e-06	-5.7825e-06	-2.215e-05	-2.1325e-05	-4.42e-06	4.795e-06	-1.4405e-05	-1.4975e-05	-4.5075e-05	-1.5875e-05	-8.5075e-06	-1.51475e-05	-1.3565e-05	-2.96e-05	3.075e-06	-3.9875e-05	-2.85e-05	-9.8875e-06	1.44125e-05	-3.305e-05	-4.84e-05	-1.6825e-05	-2.0375e-05
0	0	-1.38725e-05	-1.261e-05	-8.26e-06	1.46e-05	1.905e-05	-1.1505e-05	1.03508e-05	1.115e-06	-1.31875e-05	-5.87e-06	-9.125e-06	1.1225e-06	-8.84e-06	3.615e-06	-3.6375e-06	-1.925e-06	-3.0925e-06	-1.425e-05	-1.093e-05	-8.4325e-06	-9.715e-06	-3.1875e-05	1.9725e-06	-1.7225e-05	-7.29e-06	-1.39575e-05	-1.58075e-05	-1.1335e-05	-9e-06	-1.0575e-05	-1.3805e-05	1.35475e-05	-2.1475e-05	-3.905e-05	-2.0775e-05	-1.627e-05	2.545e-06	-4.5675e-06	6.4125e-06	-3.655e-05	6.2075e-06	3.8275e-06	-4.2375e-05	-1.2875e-05	-2.09e-05	-1.825e-06	-9.275e-06	-2.5575e-05
0	-3.09075e-05	-9.225e-07	1.40838e-05	2.2275e-06	9.675e-07	-2.3475e-06	-3.835e-06	1.116e-05	7.5475e-06	-7.97e-06	-1.331e-05	-1.31425e-05	-1.9925e-06	1.3625e-06	-8.515e-06	-1.583e-05	-1.08525e-05	-7.7125e-06	-5.91e-06	1.138e-05	-7.5425e-06	-8.455e-06	1.84e-06	1.25e-07	-1.8175e-05	-2.36e-05	-1.0615e-05	-1.8175e-05	4.625e-06	4.67e-06	-1.875e-05	3.495e-06	1.431e-05	2.12325e-05	-9.935e-06	-1.91e-05	-3.5375e-06	-2.22e-05	-1.4475e-06	-1.508e-05	-3.11e-05	5.58e-06	-1.9795e-05	-1.265e-05	-2.7e-05	-3.36e-05	-3.295e-05	-3.5725e-05	-2.1225e-05
0	7.84e-06	8.2825e-06	1.2575e-06	9.5575e-06	-2.0325e-05	-7.715e-06	4.205e-06	-3.325e-07	8.95e-06	5.1875e-06	1.01275e-05	-1.82e-06	6.65e-07	1.53e-06	4.8575e-06	7.935e-06	4.6925e-06	5.7525e-06	-3.4775e-06	-1.06e-06	-3.845e-06	-2.205e-06	6.1275e-06	-5e-06	-1.186e-05	-6.7175e-06	-4.55e-07	-5.12e-06	-3e-07	-7.7025e-06	9.2775e-06	-1.07e-06	-1.42225e-05	8.5625e-06	-2.63e-06	-4.3275e-06	1.965e-06	-1.18325e-05	4.9475e-06	-6.875e-06	-1.59675e-05	-2.2675e-05	-2.59e-05	-5.055e-06	-8.975e-06	-1.2075e-05	-1.3675e-05	-1.1e-06	1.3e-06
0	5.42e-05	-7.9625e-06	4.7525e-06	-1.114e-05	3.02e-06	1.02e-05	8.225e-06	2.6925e-06	8.3825e-06	1.61925e-05	7.2925e-06	-1.9825e-06	5.2575e-06	4.9825e-06	3.06e-06	2.89e-06	-3.525e-07	2.4825e-06	-5.2925e-06	4.2575e-06	-5.225e-07	5.775e-07	-1.62325e-05	-1.199e-05	-1.43125e-05	6.275e-07	-7.775e-06	4.1275e-06	-7.3275e-06	-2.9175e-06	4.55e-06	1.835e-06	-1.0495e-05	-2.24e-05	3.59e-05	1.3415e-05	1.0915e-05	6.5075e-06	-3.5525e-06	-1.111e-05	1.68675e-05	-2.0075e-05	-1.8925e-05	1.8125e-05	3.58275e-05	5.965e-06	-1.5825e-05	1.8265e-05	-1.2e-05
0	0	7.1425e-06	7.225e-06	1.39e-05	-1.2125e-06	4.39e-06	1.09525e-05	4.53e-06	-2.675e-07	1.24825e-05	1.217e-05	2.9775e-06	-7.4625e-06	5.9675e-06	1.174e-05	1.25e-08	-2.5525e-06	-9.4425e-06	1.286e-05	1.1275e-05	-3.6025e-06	-2.545e-06	-8.1375e-06	-8.0725e-06	-7.175e-07	-2.12e-05	1.285e-06	-1.89e-06	5.0425e-06	-1.585e-05	-1.245e-05	-9.725e-07	-7.825e-06	1.34575e-05	-2.02e-05	1.93075e-05	5.4775e-06	-1.8475e-06	-7.89e-06	-7.0875e-06	-2.85e-06	-4.225e-06	-5.0725e-06	-2.3125e-05	-5.5e-06	-1.2975e-05	-1.4875e-05	-5.8775e-05	9.225e-06
0	-0.0003315	2.705e-06	-3.6675e-06	-8.8e-07	8.325e-06	2.8825e-06	-3.43e-06	7.2625e-06	-4.5725e-06	5.42e-06	-3.895e-06	1.39663e-05	1.37e-06	5.425e-07	7.1525e-06	8.5275e-06	-1.6875e-06	-3.8375e-06	-8.75e-07	3.0375e-06	-5.6875e-06	-4.9675e-06	1.1585e-05	-1.4025e-05	-9.3625e-06	-1.22e-05	-4.185e-06	-1.13825e-05	6.8825e-06	-1.0775e-06	3.315e-06	-2.75e-06	-4.4425e-05	2.575e-06	1.35975e-05	7.15e-07	1.51275e-05	-9.4125e-06	-1.775e-06	7.13e-06	-1.1975e-05	2.85e-06	-4.05e-06	-9.025e-06	-2.1275e-05	-1.805e-05	-2.97e-05	-2.5125e-05	-2.6475e-05
0	0	2.00725e-05	2.3525e-06	-1.6375e-06	3.9425e-06	6.77e-06	1.39475e-05	1.3195e-05	1.82275e-05	5.82e-06	1.032e-05	-3.405e-06	1.409e-05	1.366e-05	7.52e-06	6.215e-06	8.55e-07	1.5195e-05	3.955e-06	1.77e-06	-6.3475e-06	3.64e-06	-5.725e-06	2.215e-06	-5.7675e-06	-1.345e-05	-2.475e-06	-1.22e-05	1.0975e-05	7.6e-07	-2.9775e-06	-5.25e-08	-3.375e-06	-3.25e-07	1.96275e-05	-1.31e-05	-2.3325e-05	3.12e-06	1.49175e-05	8.045e-06	6.2225e-06	-8.7e-06	-1.5e-07	-8.7e-06	-1.6275e-05	-2.4975e-05	-3.675e-06	-2.235e-05	-1.2475e-05
0	0	-5.665e-06	-8.69e-06	2.789e-05	3.1015e-05	1.04575e-05	1.18975e-05	2e-07	2.74675e-05	2.7504e-05	2.2115e-05	8.93e-06	2.375e-07	1.77925e-05	1.60625e-05	7.62e-06	1.65825e-05	1.126e-05	-1.2e-06	-2.7975e-06	2.777e-05	-1.5e-07	-6.175e-06	1.03e-05	4.55e-06	2.325e-06	-9.95e-06	7.25e-08	2.51725e-05	-5.675e-07	2.3375e-05	-9.15e-06	2.6825e-06	8.7e-06	-1.3e-05	-9.3e-06	3.8e-06	3.07175e-05	-6.5775e-06	-1.5325e-05	3.771e-05	-1.545e-05	2.88775e-05	2.7025e-06	1.0725e-05	9.425e-06	1.2175e-05	-4.95e-05	-5.75e-06
0	0	-6.745e-06	-1.4575e-05	1.1245e-05	2.7625e-06	2.832e-05	1.86475e-05	3.055e-05	2.09475e-05	1.265e-05	-2.805e-06	8.9025e-06	1.702e-05	1.08025e-05	2.146e-05	1.47e-05	2.2345e-05	1.57125e-05	6.17e-06	9.9025e-06	5.95e-06	5.25e-06	-6e-07	-1.3025e-05	5.77e-06	-4.675e-06	1.21825e-05	-1.035e-05	-5.025e-06	8.5875e-06	6.3825e-06	2.90825e-05	2.729e-05	1.205e-05	1.61e-05	-1.975e-06	1.12e-05	-7.425e-06	2.252e-05	3.875e-06	-6.675e-06	-1.0375e-05	1.5025e-05	-8.75e-07	4.95e-06	-3.3e-06	-1.035e-05	-3e-05	-2.2425e-05
0	0	2.91e-05	3.11e-05	1.12825e-05	1.86375e-05	2.7715e-05	2.03e-05	1.29675e-05	1.019e-05	2.95575e-05	2.26475e-05	8.7475e-06	2.89725e-05	3.13775e-05	2.48475e-05	1.8695e-05	2.563e-05	1.24075e-05	3.415e-05	1.839e-05	1.51225e-05	-1.05e-06	1.728e-05	2.05375e-05	4.475e-06	2.71725e-05	-1.02e-05	2.4875e-05	3e-06	-1.175e-05	5.6e-06	6.725e-06	1.25575e-05	3.42875e-05	1.955e-05	5.975e-06	3.15e-05	2.0075e-05	-9.725e-06	9.7e-06	2.7e-06	-1.55e-06	2.2535e-05	3.275e-05	-6.225e-06	-3.9525e-05	1.0975e-05	-2.8825e-05	-1.2175e-05
0	0	6.4075e-06	3.21425e-05	2.04e-05	3.0785e-05	5.4035e-05	4.39075e-05	3.0285e-05	3.31825e-05	3.17e-05	3.9845e-05	2.95e-05	4.649e-05	5.0915e-05	1.741e-05	2.439e-05	3.11575e-05	3.30575e-05	2.811e-05	2.5625e-05	2.2695e-05	1.97975e-05	3.77275e-05	2.105e-05	8.5e-06	2.575e-05	1.3725e-05	8.375e-06	4.1655e-05	3.175e-05	1.2325e-05	1.925e-06	4.25e-06	7.95e-06	7.2e-06	2.19e-05	3.5025e-05	2.8725e-05	4.09975e-05	3.085e-05	2.3675e-05	6.35e-06	4.875e-06	4.9885e-05	1.85e-05	1.9175e-05	-1.3225e-05	-2.2975e-05	-7e-06
0	0	-0.000277	4.02775e-05	4.58e-05	4.96475e-05	5.7925e-05	2.5325e-05	3.482e-05	6.35475e-05	4.2655e-05	2.8305e-05	2.0175e-05	4.1485e-05	4.35875e-05	4.63275e-05	4.894e-05	2.985e-05	5.531e-05	5.145e-05	1.66e-05	2.4575e-05	9.05e-06	2.415e-05	1.8625e-05	1.135e-05	1.745e-05	1.5825e-05	3.4575e-05	1.375e-06	5.1225e-05	3.5525e-05	1.4425e-05	5.41e-05	4.575e-05	-6.1525e-05	3.2825e-05	2.83e-05	-6.45e-06	-3.5525e-05	2.5475e-05	-6.75e-06	4.51e-05	7.635e-05	4.4e-05	2.75e-06	-1.6625e-05	1.0375e-05	3.8925e-05	3.2725e-05
0	0	5.52e-05	6.54e-05	2.9595e-05	6.2565e-05	3.31175e-05	3.7835e-05	7.13313e-05	3.171e-05	4.925e-05	4.63525e-05	4.2095e-05	4.6275e-05	6.2405e-05	4.9575e-05	3.68775e-05	5.081e-05	5.40225e-05	5.412e-05	3.4675e-05	4.085e-05	4.8925e-05	2.55e-05	3.9425e-05	2.965e-05	3.1825e-05	3.135e-05	2.4975e-05	2.395e-05	2.195e-05	4.5925e-05	5.745e-05	3.4325e-05	3.435e-05	7.4385e-05	4.9975e-05	3e-06	2.5675e-05	5.515e-05	1.2675e-05	1.9e-06	3.835e-05	-2.1e-05	2.5925e-05	2.86e-05	5.85e-06	-5.695e-05	2e-05	5.3e-05
0	0	0	5.27225e-05	3.75e-05	4.5995e-05	7.023e-05	4.76975e-05	3.1075e-05	7.373e-05	6.15475e-05	2.6325e-05	3.49e-05	3.602e-05	4.99825e-05	3.3175e-05	4.1025e-05	4.57225e-05	6.3865e-05	6.75775e-05	4.295e-05	3.325e-05	2.3175e-05	3.6575e-05	5.88e-05	3.6425e-05	3.885e-05	3.185e-05	1.5175e-05	5.0425e-05	3.43e-05	3.775e-06	1.3475e-05	3.3725e-05	4.2975e-05	5.1275e-05	2.2375e-05	-9.375e-06	5.285e-05	4.5625e-05	1.1975e-05	2.7325e-05	3.7625e-05	1.13e-05	4.945e-05	-3.725e-06	1.135e-05	-2.2975e-05	3.7125e-05	3.49e-05
0	0	0	6.095e-05	5.521e-05	5.18475e-05	1.6275e-05	6.57375e-05	5.19325e-05	5.04175e-05	5.8565e-05	5.29775e-05	4.86025e-05	3.46e-05	4.3375e-05	4.055e-05	6.074e-05	4.8925e-05	4.81725e-05	5.30425e-05	4.1075e-05	3.295e-05	5.4875e-05	4.2425e-05	4.59e-05	3.665e-05	4.35e-05	1.02e-05	2.5125e-05	2.5875e-05	3.6775e-05	3.8825e-05	3.91e-05	3.605e-05	4.3975e-05	6.655e-05	1.33e-05	3.6125e-05	4.22e-05	4.165e-05	7.775e-06	6.505e-05	1.275e-06	-6.975e-06	1.4925e-05	2.8425e-05	-2.185e-05	3.325e-05	1.9e-05	-2.895e-05
0	0	0	1.55e-06	3.55125e-05	5.687e-05	4.4425e-05	2.42275e-05	7.79375e-05	6.041e-05	3.875e-05	3.2025e-05	4.2525e-05	5.2925e-05	6.04725e-05	5.2485e-05	5.5365e-05	5.215e-05	7.14325e-05	4.60625e-05	3.765e-05	5.575e-06	2.745e-05	3.3875e-05	4.6625e-05	2.315e-05	4.73e-05	5.84e-05	2.01e-05	5.035e-05	6.5325e-05	1.815e-05	1.57e-05	1.515e-05	3.66e-05	-4.75e-07	4.0075e-05	3.85e-05	4.5625e-05	-2.8475e-05	1.52e-05	8.45e-06	3.955e-05	-1.055e-05	-1.8825e-05	5.365e-05	8.1e-06	4.2275e-05	-4.0925e-05	6.8e-06
0	0	0	8.6225e-05	4.53725e-05	1.3975e-05	7.7875e-05	4.9785e-05	2.967e-05	3.02e-05	5.3835e-05	4.95125e-05	3.3375e-05	4.17225e-05	4.2e-05	6.08375e-05	3.82125e-05	5.88925e-05	2.9875e-05	4.82575e-05	3.675e-05	4.3925e-05	3.135e-05	1.4125e-05	3.225e-05	4.3525e-05	3.0675e-05	4.635e-05	3.3475e-05	2.5775e-05	4.1825e-05	3.565e-05	3.45e-06	6.2075e-05	2.609e-05	2.2825e-05	3.31e-05	2.4925e-05	2.03e-05	1.62e-05	3.455e-05	3.1525e-05	-1.8175e-05	6.435e-05	2.3575e-05	-4.35e-06	-1.8575e-05	2e-06	2.185e-05	2.4625e-05
0	0	0	1.41e-05	6.88e-05	6.71e-05	3.65e-05	5.04175e-05	3.75825e-05	3.85075e-05	2.55175e-05	3.865e-05	5.82175e-05	4.9555e-05	3.9255e-05	3.9465e-05	4.00675e-05	1.8325e-05	2.91175e-05	3.143e-05	2.63e-05	2.869e-05	1.505e-05	1.7775e-05	3.6e-05	1.675e-05	2.1525e-05	1.97e-05	-6.575e-06	9.825e-06	2.1825e-05	3.025e-06	2.1225e-05	2.3475e-05	2.9025e-05	4.75e-06	8.975e-06	6.27e-05	1.85e-05	2.9625e-05	-1.52e-05	4.135e-05	8.1525e-05	-4.925e-06	-9.975e-06	-3.025e-06	-5.6e-06	-1.5775e-05	1.365e-05	-2.5375e-05
0	0	0	8.64e-05	2.39825e-05	2.88175e-05	2.8345e-05	1.96125e-05	1.814e-05	1.94875e-05	3.0605e-05	1.665e-05	3.236e-05	2.61725e-05	3.573e-05	3.15375e-05	3.39725e-05	2.91075e-05	3.247e-05	1.5475e-05	3.329e-05	2.65e-06	9.575e-06	2e-05	-1.01e-05	1.485e-05	1.0275e-05	2.4125e-05	1.6575e-05	5.25e-06	1.54e-05	9.475e-06	1.005e-05	1.095e-05	1.705e-05	5.875e-06	8.95e-06	1.9525e-05	1.1775e-05	3.05e-05	7.425e-06	-2.2025e-05	-2.4325e-05	6.2e-06	-2.07e-05	-2.5e-07	-7.65e-06	1.9125e-05	-1.5e-07	-3.8e-05
0	0	0	0	2.60975e-05	2.27225e-05	6.8925e-06	6.565e-06	-3.725e-06	2.41625e-05	2.66675e-05	2.61075e-05	6.325e-06	1.33425e-05	1.2705e-05	2.00775e-05	3.34275e-05	1.4095e-05	1.92575e-05	2.3805e-05	2.3225e-05	2.1075e-05	1.725e-05	2.19275e-05	2.275e-06	-1.98e-05	-9.25e-07	1.18e-05	9.525e-06	6.35e-06	7.675e-06	2.87025e-05	2.18475e-05	5.691e-05	1.1965e-05	-4.95e-06	1.2425e-05	1.355e-05	-6.95e-06	2.81925e-05	3.903e-05	2.5e-06	-4.6e-06	-8.45e-06	-5.1275e-05	-4.595e-05	-2.1325e-05	7.85e-06	-3.36e-05	-3.04e-05
0	0	0	0	-1.075e-05	-9.5e-06	2.89125e-05	1.342e-05	8.1525e-06	4.13e-05	1.78425e-05	1.861e-05	3.4625e-05	2.4355e-05	1.281e-05	2.039e-05	2.51825e-05	1.374e-05	2.0455e-05	1.44225e-05	1.0985e-05	1.5e-07	1.26875e-05	-2.4e-06	1.495e-05	1.45e-06	-4.55e-06	1.9235e-05	8.525e-06	-1.375e-05	1.64075e-05	5.6e-06	1.405e-05	1.475e-06	2.7495e-05	-4.675e-06	3.8335e-05	3.0895e-05	-7.325e-06	4.025e-07	5e-08	-2.2825e-05	-3.4625e-05	-5.765e-05	-3.5625e-05	-7.84e-05	-9.35e-06	-2.8825e-05	-6.42e-05	-4.75e-05
0	0	0	0	2.93e-05	1.63075e-05	1.4235e-05	-1.665e-05	1.38075e-05	1.29525e-05	8.8175e-06	2.54825e-05	2.671e-05	1.7975e-05	1.58075e-05	-2.825e-07	1.677e-05	2.52375e-05	1.4785e-05	1.2405e-05	1.0915e-05	1.307e-05	1.86725e-05	-2.38e-05	-9.175e-06	1.2425e-05	-5.1e-06	-9.775e-06	-8.75e-08	1.25e-06	1.8425e-06	-3.85e-06	2.00125e-05	-3.205e-05	4.81675e-05	1e-06	3.3e-06	8.575e-06	1.53575e-05	3.25e-06	-2.52e-05	1.2575e-05	-3.1675e-05	-6.75e-07	-3e-07	1.7925e-05	-2.0425e-05	5.75e-06	1.6825e-05	-1.2625e-05
0	0	0	0	-5.715e-06	2.08975e-05	1.8655e-05	8.7875e-06	3.66475e-05	2.73375e-05	1.481e-05	2.05125e-05	2.3155e-05	2.0975e-06	1.57475e-05	1.71775e-05	1.809e-05	1.526e-05	2.49925e-05	1.07075e-05	-1.525e-06	7.5475e-06	1.825e-06	-1e-07	9.625e-06	1.85e-06	7.675e-06	1.0095e-05	-9.025e-06	5.65e-06	6.5e-07	8.5e-07	1.2575e-05	2.75e-07	1.57075e-05	1.6195e-05	-9.1e-06	6.1e-06	-1.6475e-05	-3.05e-06	-5.65e-06	1.56e-05	-1.0775e-05	2.75e-06	5.275e-06	2.55e-05	-1.5875e-05	-1.165e-05	-1.095e-05	-1.0275e-05
0	0	0	0	3.97e-05	1.251e-05	2.5375e-05	2.46375e-05	1.5175e-05	2.2355e-05	3.6675e-05	1.43475e-05	1.8315e-05	2.609e-05	1.617e-05	2.364e-05	3.049e-05	1.89425e-05	9.0575e-06	2.0785e-05	2.47875e-05	7.23e-06	1.2125e-05	7.63e-06	5.7e-06	7.475e-06	1.0625e-05	1.0725e-05	3.25625e-05	1.094e-05	-4.725e-06	2.83025e-05	-2.05e-05	6.85e-06	5.82e-06	8.6775e-06	-1.475e-05	-2.0025e-05	1e-06	-1.7575e-05	3.389e-05	3.35e-06	-3.7025e-05	-2.1525e-05	-4.015e-05	-4.245e-05	7.75e-06	1.29e-05	4.25e-06	-5.3975e-05
0	0	0	0	0	1.883e-05	-3.75e-07	3.037e-05	1.2835e-05	3.46003e-05	1.30975e-05	4.3205e-05	1.1375e-05	2.151e-05	8.2825e-06	2.279e-05	1.98575e-05	1.9525e-05	1.8585e-05	-4.75e-06	2.085e-05	2.85e-06	-6.6e-06	2.375e-06	-3.5e-07	1.1125e-05	5.2e-06	2.36525e-05	1.015e-05	2.125e-06	-8.325e-06	-4.2e-06	2.192e-05	1.98225e-05	3.2e-07	-2.7075e-05	7.05e-06	-3.71e-05	1.935e-05	2.6e-06	4.45e-06	3.775e-06	-6.465e-05	-2.865e-05	-6.8375e-05	1.15e-06	-2.8425e-05	1.375e-06	-2.5875e-05	-1.3825e-05
0	0	0	0	0	3.92575e-05	7.6e-06	3.5005e-05	2.291e-05	2.38375e-05	2.043e-05	3.70315e-05	3.09775e-05	2.02525e-05	1.468e-05	3.60375e-05	3.7544e-05	2.19725e-05	2.482e-05	2.2255e-05	1.49275e-05	2.65e-06	4.8e-06	-3.35e-06	7.175e-06	1.365e-05	1.71175e-05	-4.5e-06	6.8e-06	1.91425e-05	-2.1125e-05	1.734e-05	2.76975e-05	-1.005e-05	1.792e-05	7.6275e-06	1.462e-05	3.271e-05	3.39475e-05	-7.85e-06	-1.4175e-05	1.4975e-06	9.225e-06	-8.675e-06	-5.04e-05	-2.3625e-05	-4.97e-05	-4.2725e-05	-4.8925e-05	-2.5425e-05
0	0	0	0	0	2.62325e-05	3.138e-05	4.70975e-05	4.68475e-05	4.446e-05	3.7685e-05	4.30925e-05	2.30675e-05	3.31375e-05	3.9925e-05	3.46275e-05	3.143e-05	3.05725e-05	5.725e-06	3.32375e-05	1.9785e-05	1.1525e-05	2.09325e-05	1.37e-05	2.38225e-05	3.475e-06	2.39125e-05	2.151e-05	8.75e-07	1.0025e-05	6.75e-07	9.075e-06	7.4225e-06	4.059e-05	-9.1e-06	1.794e-05	2.851e-05	3.9e-06	1.9805e-05	2.24925e-05	-7.5e-08	-5.35e-06	-1.35e-06	3.7e-06	2.75e-06	-1.0175e-05	-1.7625e-05	-5.4e-06	-1.0575e-05	-1.8575e-05
0	0	0	0	0	9.97e-05	3.368e-05	4.45025e-05	4.6215e-05	7.349e-05	6.62625e-05	5.94275e-05	4.9e-05	5.414e-05	4.14275e-05	3.8035e-05	5.01275e-05	5.1825e-05	4.29975e-05	3.9355e-05	3.8245e-05	2.1945e-05	1.0825e-05	3.054e-05	3.49225e-05	3.55e-05	1.92e-05	1.0375e-05	1.86e-05	2.75e-06	4.66675e-05	-5.5e-07	1.79475e-05	5.12975e-05	4.831e-05	4.02725e-05	-8.225e-06	1.7175e-05	2.925e-06	1.58925e-05	-3e-06	1.9875e-05	-2.435e-05	1.335e-05	-1.6375e-05	-3.21e-05	-4.0125e-05	-2.325e-06	-2.77e-05	-3.605e-05
0	0	0	0	0	8.53e-05	4.48375e-05	8.72118e-05	7.41675e-05	8.99e-05	6.04075e-05	8.2915e-05	4.85025e-05	6.04325e-05	8.04975e-05	4.90025e-05	6.57475e-05	6.42375e-05	6.28775e-05	5.05625e-05	5.0275e-05	3.3925e-05	3.0075e-05	5.65925e-05	4.05e-05	4.3715e-05	4.902e-05	5.60475e-05	3.5725e-05	4.424e-05	4.9125e-05	5.28975e-05	2.935e-05	7.01875e-05	5.988e-05	2.535e-05	4.5045e-05	5.036e-05	5.03725e-05	5.26775e-05	2.07e-05	-2.155e-05	-7.575e-06	-7.96e-05	4.13e-05	-3.995e-05	8.525e-06	5.965e-05	-1.2575e-05	7.075e-06
0	0	0	0	0	0	7.5361e-05	7.86675e-05	9.64525e-05	0.000116793	7.49025e-05	8.76975e-05	8.60175e-05	9.45925e-05	7.9805e-05	9.15175e-05	8.86525e-05	9.31825e-05	9.1235e-05	8.8615e-05	9.1555e-05	7.68725e-05	6.2075e-05	6.08e-05	6.1975e-05	5.2675e-05	5.0425e-05	3.44e-05	6.07e-05	7.85875e-05	6.3025e-05	6.9975e-05	3.695e-05	4.4305e-05	6.8575e-05	7.5255e-05	3.565e-05	5.368e-05	3.6475e-05	4.345e-05	3.48e-05	2.2725e-05	2.65e-05	7.4425e-05	3.0025e-05	1.2825e-05	7.675e-06	-4.5525e-05	-3.95e-06	1.9e-05
0	0	0	0	0	0	0.000125038	0.00013387	0.000139675	0.000118283	0.000134983	0.000139335	0.00012951	0.0001297	0.00011696	0.00012106	0.000119718	0.000123013	0.000116778	0.000111933	9.055e-05	9.7525e-05	9.085e-05	9.8625e-05	8.9775e-05	8.0275e-05	8.9925e-05	9.0325e-05	0.000101728	7.3225e-05	9.1e-05	7.885e-05	7.3225e-05	8.9485e-05	7.4975e-05	7.62475e-05	7.5875e-05	8.078e-05	9.4175e-05	7.7825e-05	3.95e-05	7.405e-05	3.2775e-05	5.0625e-05	3.4025e-05	1.8075e-05	3.44e-05	5.265e-05	4.475e-05	4.12e-05
0	0	0	0	0	0	0.000186968	0.000173938	0.000179125	0.00014177	0.0001559	0.000177193	0.000167338	0.000163373	0.00015125	0.000152225	0.000164265	0.000159183	0.000148005	0.000145515	0.000128275	0.000129575	0.00010625	0.000120175	0.00012525	9.42e-05	0.000124353	0.000134	0.000113925	0.000150363	0.0001083	0.000102825	0.00010685	0.000131975	0.00013639	9.695e-05	0.000122	0.000103963	0.000103255	4.305e-05	0.000104775	6.22e-05	7.4025e-05	8.5675e-05	5.1775e-05	3.75e-06	6.655e-05	7.2475e-05	4.395e-05	5.9075e-05
0	0	0	0	0	0	0.000197625	0.000177738	0.000173708	0.000182315	0.00016485	0.00018121	0.000169623	0.000202815	0.000178188	0.000174183	0.000182663	0.0001347	0.000168138	0.000180863	0.000132275	0.000145285	0.00011265	0.000114275	0.000131525	0.0001344	0.000141175	0.000144575	0.000125575	0.000150625	0.0001078	0.0001382	6.1775e-05	6.4925e-05	0.00016059	8.3875e-05	8.3775e-05	0.00010745	7.475e-05	9.75e-05	6.29e-05	0.0001065	4.1725e-05	6.6025e-05	8.905e-05	3.09e-05	-1.565e-05	2.745e-05	-6.25e-07	-1.5275e-05
0	0	0	0	0	0	9.52e-05	0.00018435	0.000171575	0.000189873	0.000200108	0.000195213	0.000196125	0.000203018	0.000206138	0.00019608	0.000177095	0.0001519	0.000138425	0.000138625	0.000175613	0.000157425	0.00015255	0.000142225	0.000150735	0.000153025	0.00013585	0.000163925	0.0001486	0.000110725	7.0175e-05	0.000142325	0.00012085	0.000134075	0.000114325	8.8275e-05	8.2525e-05	0.000146175	7.325e-05	8.77e-05	1.1e-05	7.45e-05	8.405e-05	6.8225e-05	1.695e-05	2.435e-05	3.045e-05	9.13e-05	0.0001247	2.0075e-05
0	0	0	0	0	0	7.01e-05	0.00020539	0.000245293	0.000199775	0.00020545	0.000194413	0.000202928	0.000202815	0.000186268	0.00018986	0.000182715	0.000181043	0.0001792	0.0001575	0.000159675	0.00015955	0.00015805	0.00015385	0.000120375	0.000155275	0.000136475	0.0001535	0.000148725	0.0001526	0.000119275	0.0001157	0.0001086	0.0001272	0.00010655	0.00010735	0.000106875	9.7125e-05	0.00012715	0.0001104	6.445e-05	6.4625e-05	8.0225e-05	6.66e-05	5.6525e-05	7.09e-05	8.7225e-05	6.2375e-05	2.485e-05	2.5525e-05
0	0	0	0	0	0	0	0.000268578	0.000237438	0.00022195	0.00025226	0.000229908	0.000184643	0.000209538	0.000230708	0.0002055	0.000212188	0.000176485	0.000182	0.000179858	0.000182225	0.000166483	0.000143075	0.0001593	0.0001705	0.000138825	0.000137025	0.000163025	0.000156875	0.00012535	0.000141925	0.0001257	0.000143308	0.000135425	0.000106025	0.000108275	0.000115025	5.2675e-05	6.28e-05	9.31e-05	9.1925e-05	7.235e-05	5.415e-05	7.1625e-05	6.785e-05	-4.15e-06	-4.1825e-05	1.445e-05	4.6025e-05	-1.175e-05
0	0	0	0	0	0	0	0.000238433	0.000230838	0.00017355	0.00021205	0.00022837	0.000216328	0.000194925	0.000205393	0.000183573	0.00021695	0.000219583	0.00017045	0.00014675	0.000157625	0.00017985	0.00018765	0.00014145	0.000163325	0.00016375	0.000150375	0.0001677	0.00011945	0.00013835	0.000121625	0.000125075	0.000147505	0.000120875	0.000124825	0.000103475	8.7775e-05	6.9325e-05	9.9275e-05	0.000138125	0.0001518	9.135e-05	6.355e-05	3.4975e-05	4.8325e-05	1.3825e-05	-3.965e-05	2.15e-05	5.0425e-05	7.65e-05
0	0	0	0	0	0	0	0.000185	0.00020989	0.00017815	0.00020661	0.00017325	0.000223078	0.000196355	0.000222803	0.00019665	0.00018985	0.000148075	0.0001908	0.000171575	0.000126275	0.000172	0.000122975	0.00014515	0.000150025	0.0001517	0.0001423	0.000122025	0.000140025	0.0001184	0.000156975	0.000136025	0.0001408	0.00014005	0.0001101	0.000104125	0.00015067	8.615e-05	9.5025e-05	4.255e-05	8.9125e-05	5.8025e-05	4.5e-05	6.8975e-05	0.000120875	-1.4425e-05	2.87e-05	2.82e-05	-1.715e-05	-5.2e-06
0	0	0	0	0	0	0	0.000134	0.000236338	0.000240645	0.000240593	0.000209015	0.00020863	0.000205893	0.000198638	0.000180258	0.000177	0.000161875	0.0001661	0.000133125	0.000133675	0.0001462	0.000145025	0.000144575	0.000145125	0.0001489	0.000127275	0.0001496	0.000108825	0.0001294	0.000129475	0.000117025	0.000115525	0.000101475	0.0001349	0.000136473	7.0875e-05	7.3e-05	0.0001105	6.105e-05	4.635e-05	7.575e-05	2.275e-05	5.41e-05	4.2425e-05	2.9025e-05	1.9975e-05	2.425e-05	4.5575e-05	1.0225e-05
0	0	0	0	0	0	0	0	0.000214808	0.000211188	0.000186755	0.0001722	0.000193235	0.00019597	0.000198423	0.000165345	0.000154878	0.000155275	0.000147375	0.000176068	0.00015255	0.0001624	0.00016475	0.0001294	0.0001319	0.000146325	0.00015495	0.000124875	0.00014995	0.00013995	0.000141575	7.2225e-05	8.4925e-05	0.0001124	5.53e-05	7.8425e-05	7.87e-05	8.085e-05	7.525e-05	9.685e-05	4.495e-05	7.6325e-05	7.19e-05	6.52e-05	6.4875e-05	7.475e-06	0.000112	1.1225e-05	4.7775e-05	2.6875e-05
0	0	0	0	0	0	0	0	0.00018642	0.000227895	0.000172803	0.000186198	0.000198238	0.000188728	0.000178928	0.0001634	0.000168168	0.00017209	0.00015785	0.00014885	0.000164178	0.0001463	0.00014275	0.00011905	0.0001223	0.000144923	0.000150598	0.00012835	9.0325e-05	0.000102375	0.000135175	8.8875e-05	6.505e-05	7.975e-05	8.41e-05	0.00011075	9.5625e-05	8.63e-05	5.325e-05	9.39e-05	7.7975e-05	0.0001183	7.305e-05	5.055e-05	1.47e-05	4.8375e-05	1.05e-06	4.8e-05	1.0525e-05	7.1e-06
0	0	0	0	0	0	0	0	0.000186925	0.000210098	0.000194715	0.000202728	0.000148125	0.00016827	0.000197015	0.000176523	0.000184575	0.00015158	0.00016484	0.000148325	0.000151313	0.000163725	0.0001202	0.00016474	0.000117625	0.0001336	0.000131425	0.000138425	0.0001527	0.00011085	0.000118975	0.0001055	0.00013732	9.4625e-05	0.00012845	6.5975e-05	9.0775e-05	6.545e-05	5.815e-05	6.4575e-05	8.71e-05	7.0425e-05	7.4425e-05	1.225e-05	7.4325e-05	1.7025e-05	3.82e-05	3.315e-05	4.1625e-05	-2.4075e-05
0	0	0	0	0	0	0	0	0.000148843	0.000184725	0.00016566	0.00017329	0.00016084	0.00016551	0.00017054	0.00015089	0.00017359	0.000152893	0.00015256	0.000149773	0.000151885	0.000143483	0.0001314	0.000118475	0.0001228	0.00013325	0.000134625	0.0001314	0.0001002	0.000118225	0.000115075	0.00012535	0.00011295	0.000102225	0.000119735	9.241e-05	8.1e-05	0.000103303	7.5725e-05	6.565e-05	7.51e-05	8.605e-05	7.4175e-05	6.2025e-05	7.0575e-05	4.4125e-05	5.065e-05	6.09e-05	6.4475e-05	4.3775e-05
0	0	0	0	0	0	0	0	0	0.000184575	0.000168803	0.000166613	0.00017307	0.000147875	0.00014627	0.00015658	0.000140983	0.00011725	0.0001462	0.0001129	0.000139423	0.000116875	0.000131155	0.00012475	9.465e-05	0.000102775	9.5275e-05	9.71e-05	5.97e-05	8.6725e-05	9.0275e-05	9.655e-05	7.75875e-05	7.04e-05	7.965e-05	8.68e-05	8.6325e-05	7.765e-05	7.1825e-05	6.5275e-05	3.88e-05	4.7875e-05	4.445e-05	3.6275e-05	6.2075e-05	3.8575e-05	7.2325e-05	1.255e-05	2.305e-05	1.655e-05
0	0	0	0	0	0	0	0	0	0.000196743	0.000171143	0.00013696	0.000120333	0.000149795	0.000161603	0.00013443	0.000127115	0.000128813	0.00011967	0.000114175	0.000107748	0.00012754	0.0001026	0.000119393	9.945e-05	0.0001027	0.000107975	8.3675e-05	7.5e-05	9.2875e-05	7.4975e-05	7.58975e-05	0.00010199	0.00010625	4.3675e-05	8.595e-05	6.635e-05	7.185e-05	5.59e-05	7.0475e-05	6.975e-05	4.0975e-05	0.000108558	1.0175e-05	2.89e-05	8.325e-06	1.66e-05	-2.325e-05	-1.71e-05	-1.435e-05
0	0	0	0	0	0	0	0	0	0.000109753	0.000124035	0.000111525	0.000119788	0.000142405	0.00012615	0.000121068	9.77425e-05	0.000119525	0.00011379	9.42e-05	0.000104865	0.000106498	8.9825e-05	8.455e-05	0.0001123	7.95e-05	0.000107025	7.71e-05	9.4325e-05	5.3525e-05	7.5275e-05	3.15e-05	5.9275e-05	6.9125e-05	9.6175e-05	8.03e-05	4.17e-05	3.65e-05	4.86e-05	6.255e-05	6.045e-05	3.16e-05	5.025e-05	4.0525e-05	1.2475e-05	3.8525e-05	-6.175e-06	-4.6925e-05	1.0725e-05	-2e-05
0	0	0	0	0	0	0	0	0	0.000109043	0.000128158	0.00010214	0.000113375	0.000107168	9.68075e-05	9.58325e-05	0.000100625	9.4215e-05	9.94225e-05	9.10525e-05	9.422e-05	9.18375e-05	7.705e-05	8.0225e-05	9.1225e-05	8.6e-05	6.8875e-05	5.54e-05	9.6325e-05	7.2875e-05	5.22e-05	6.7375e-05	4.345e-05	7.035e-05	6.9975e-05	4.23e-05	5.2975e-05	4.84e-05	1.6025e-05	2.765e-05	3.6425e-05	5.82e-05	8.5e-06	6.46e-05	1.325e-05	9.5e-06	-9.75e-07	2.2775e-05	-2.2275e-05	-4.1375e-05
0	0	0	0	0	0	0	0	0	0.000116	0.0001061	6.4725e-05	9.682e-05	7.9905e-05	9.87225e-05	8.3945e-05	8.93975e-05	9.409e-05	9.1125e-05	7.995e-05	8.0025e-05	8.405e-05	6.7975e-05	4.5075e-05	6.3425e-05	7.365e-05	7.57e-05	4.67e-05	4.3975e-05	5.415e-05	7.11525e-05	2.8825e-05	3.2025e-05	1.455e-05	7.08e-05	4.46e-05	2.1975e-05	4.005e-05	-7.5e-08	3.5575e-05	3.0775e-05	5.6025e-05	4.685e-05	-2.605e-05	5.825e-06	7.325e-06	-1.605e-05	1.815e-05	1.7e-06	2.2525e-05
0	0	0	0	0	0	0	0	0	0	8.195e-05	4.9425e-05	9.43075e-05	8.864e-05	9.666e-05	8.8175e-05	7.28725e-05	7.575e-05	9.04425e-05	7.584e-05	7.435e-05	7.45725e-05	8.6895e-05	7.1025e-05	6.71e-05	8.65425e-05	4.1775e-05	5.6675e-05	4.2875e-05	3.8725e-05	5.3675e-05	6.9025e-05	5.2025e-05	5.1625e-05	4.2375e-05	3.355e-05	2.9625e-05	4.2675e-05	2.695e-05	2.035e-05	4.7225e-05	1.9e-05	5.8925e-05	4.615e-05	4.3025e-05	5.1e-06	-2.535e-05	-1.9475e-05	-6.21e-05	-3.325e-06
0	0	0	0	0	0	0	0	0	0	0.00011475	6.8725e-05	9.947e-05	7.6135e-05	9.82575e-05	7.9575e-05	8.565e-05	9.0565e-05	7.5295e-05	9.4525e-05	7.87325e-05	7.2575e-05	0.000101978	6.64e-05	3.2825e-05	4.855e-05	7.525e-05	7.6975e-05	7.72e-05	7.418e-05	3.9825e-05	5.91e-05	5.3775e-05	3.8575e-05	1.53e-05	2.145e-05	1.305e-05	3.1175e-05	1.195e-05	3.255e-05	2.35e-05	3.245e-05	-1.985e-05	6.3925e-05	2.4975e-05	-4.8175e-05	-7.825e-06	6.1975e-05	-2.3425e-05	8.825e-06
0	0	0	0	0	0	0	0	0	0	0.000102515	6.325e-05	6.905e-05	9.204e-05	7.205e-05	8.20525e-05	7.30825e-05	7.2275e-05	6.4e-05	8.6845e-05	6.95075e-05	7.33525e-05	7.59875e-05	5.0125e-05	6.3275e-05	5.705e-05	4.36e-05	3.685e-05	2.455e-05	4.575e-05	5.2875e-05	1.1075e-05	3.7375e-05	4.5495e-05	4.965e-05	4.06e-05	1.8125e-05	4.82e-05	2.3275e-05	1.6775e-05	-1.405e-05	1.5125e-05	-6.225e-06	1.535e-05	3.4975e-05	-2.8575e-05	6.525e-06	-3.3e-06	-7.88e-05	-1.245e-05
0	0	0	0	0	0	0	0	0	0	6.3975e-05	6.205e-05	7.3875e-05	9.25175e-05	9.16675e-05	8.06725e-05	9.532e-05	6.8995e-05	7.80525e-05	6.715e-05	7.6275e-05	7.97775e-05	8.379e-05	5.85e-05	3.905e-05	7.2375e-05	5.205e-05	6.2625e-05	3.97e-05	5.295e-05	2.7475e-05	6.015e-05	4.72225e-05	3.21e-05	2.14e-05	4.77e-05	5.875e-06	2.48e-05	1.3075e-05	1.6675e-05	1.655e-05	3.6555e-05	5.255e-05	6.25e-07	1.3175e-05	-4.45e-05	-9.33e-05	-3.745e-05	-6.0575e-05	-1.4975e-05
0	0	0	0	0	0	0	0	0	0	0	9.9885e-05	3.595e-05	9.48825e-05	9.398e-05	0.000103768	9.182e-05	7.31375e-05	0.000102523	0.000104465	6.2325e-05	5.8525e-05	7.67375e-05	6.71175e-05	6.9225e-05	5.83775e-05	5.225e-05	5.7775e-05	6.229e-05	2.9275e-05	2.42e-05	5.5425e-05	4.61e-05	3.18e-05	-7.75e-07	5.07075e-05	2.4275e-05	6.33725e-05	2.125e-06	2.1075e-05	6.075e-06	6.1e-05	3.2975e-05	5.1225e-05	-5.0775e-05	1.1e-06	3.1275e-05	1.6825e-05	-5.025e-06	-4.925e-05
0	0	0	0	0	0	0	0	0	0	0	7.4575e-05	0.00012714	8.304e-05	0.000105725	7.44225e-05	7.565e-05	8.7685e-05	8.6855e-05	8.3575e-05	8.0385e-05	7.3815e-05	7.71975e-05	5.15e-05	5.6875e-05	4.45e-05	6.5275e-05	6.933e-05	5.9975e-05	6.38675e-05	4.18e-05	4.765e-05	3.0225e-05	5.39725e-05	2.72e-05	4.395e-05	3.41e-05	3.135e-05	4.07e-05	4.1e-06	4.927e-05	2.565e-05	5.6875e-05	-1.545e-05	6.175e-05	4.675e-05	1.995e-05	-9.6e-06	-2.4425e-05	-4.95e-06
0	0	0	0	0	0	0	0	0	0	0	8.53975e-05	8.25375e-05	9.419e-05	9.2e-05	8.67825e-05	7.882e-05	8.0015e-05	9.096e-05	7.74975e-05	8.0875e-05	9.25675e-05	7.435e-05	7.60575e-05	5.69e-05	5.88e-05	5.62e-05	6.785e-05	6.834e-05	5.225e-05	5.385e-05	5.1775e-05	5.8775e-05	4.83e-05	6.087e-05	5.2975e-05	8.0105e-05	5.0725e-05	2.84e-05	2.72e-05	2.595e-05	4.1165e-05	4.79e-05	4.7525e-05	-3.5975e-05	-9.8e-06	1.3675e-05	-7.075e-06	1.5525e-05	-1.415e-05
0	0	0	0	0	0	0	0	0	0	0	0.00014758	8.77325e-05	7.925e-05	0.00010683	0.000104868	0.000104413	9.5255e-05	0.000105793	7.6175e-05	8.626e-05	8.2225e-05	7.2925e-05	6.1025e-05	6.74725e-05	6.4125e-05	7.185e-05	3.87e-05	6.585e-05	6.135e-05	2.4e-05	8.655e-05	6.9475e-05	1.045e-05	4.81e-05	3.8725e-05	6.90475e-05	4.87425e-05	4.4965e-05	2.8325e-05	4.925e-06	2.115e-05	-2.9e-06	9.375e-06	-3.12e-05	6.3975e-05	4.035e-05	3.2375e-05	1.12e-05	1.48e-05
0	0	0	0	0	0	0	0	0	0	0	0	7.93825e-05	9.235e-05	0.000112138	9.25275e-05	9.2985e-05	0.00010083	0.000101503	9.32425e-05	9.6485e-05	9.9425e-05	8.13175e-05	6.1735e-05	7.63275e-05	6.935e-05	6.996e-05	6.95975e-05	7.1425e-05	6.4175e-05	4.9775e-05	7.584e-05	2.2075e-05	7.61825e-05	7.1425e-05	5.225e-05	6.53475e-05	3.6425e-05	1.9575e-05	5.6225e-05	2.175e-05	6.84225e-05	1.6775e-05	2.8725e-05	-3.9775e-05	2.72e-05	7.75e-06	1.4425e-05	4.1475e-05	-4.1975e-05
0	0	0	0	0	0	0	0	0	0	0	0	0.00010319	9.1925e-05	0.000126643	0.000103945	0.000103945	9.9485e-05	0.000116615	0.000100435	9.36175e-05	9.0855e-05	8.997e-05	8.41175e-05	6.695e-05	7.809e-05	6.485e-05	8.40475e-05	5.25e-05	7.59e-05	2.815e-05	7.47e-05	7.28225e-05	2.5725e-05	3.905e-05	3.855e-05	3.8325e-05	5.25e-05	1.4625e-05	7.4575e-05	4.96875e-05	3.9575e-05	3.8e-05	-1.5e-07	4.865e-05	1.5225e-05	4.65e-05	2.64e-05	3.465e-05	2.9225e-05
0	0	0	0	0	0	0	0	0	0	0	0	0.000108673	0.000131338	0.000119888	0.000120985	0.000115265	9.82875e-05	0.000119483	0.00012041	0.00010958	0.000112698	9.88575e-05	9.02575e-05	7.945e-05	8.28525e-05	7.0925e-05	9.47675e-05	7.2275e-05	9.46025e-05	8.4275e-05	5.5525e-05	8.7135e-05	7.6125e-05	6.095e-05	6.875e-05	6.54e-05	7.805e-05	6.5025e-05	5.2375e-05	3.395e-05	2.6475e-05	3.1925e-05	4.59e-05	4.65e-05	5.0075e-05	3.91e-05	4.7475e-05	2.825e-05	7.275e-06
0	0	0	0	0	0	0	0	0	0	0	0	0.000122	0.000129883	0.000132398	0.000149798	0.00012196	0.000128745	0.00011238	0.000119533	0.00010373	0.000109478	0.000105985	9.786e-05	0.000110913	0.000103178	0.000100605	8.06175e-05	8.5375e-05	0.00010132	8.28e-05	8.809e-05	3.5525e-05	7.89e-05	0.00011826	5.5775e-05	8.59225e-05	6.7975e-05	4.7525e-05	5.96725e-05	2.18e-05	7.815e-05	2.2825e-05	2.23e-05	2.455e-05	9.55e-06	2.115e-05	-1.65e-06	-1.1875e-05	4.3825e-05
0	0	0	0	0	0	0	0	0	0	0	0	8.24e-05	0.000130603	0.000131953	0.000109945	9.83075e-05	0.000113885	0.000117565	0.00012343	0.000101998	0.000124183	0.000125493	0.000109068	0.00011212	9.49525e-05	9.43575e-05	8.687e-05	7.195e-05	7.26e-05	9.54e-05	0.000106703	3.73e-05	7.2575e-05	3.0825e-05	6.2125e-05	6.6375e-05	9.94625e-05	4.905e-05	9.525e-05	6.75525e-05	2.5675e-05	5.1325e-05	3.9655e-05	4.825e-05	2.3375e-05	6.8175e-05	3.69e-05	7.0925e-05	6.4675e-05
0	0	0	0	0	0	0	0	0	0	0	0	0	0.000126603	0.000161873	0.000120905	0.0001252	0.0001204	0.000106713	0.000110178	0.00011193	0.000120468	0.000101023	9.86075e-05	9.5985e-05	8.0275e-05	7.7075e-05	7.9775e-05	7.7025e-05	9.09e-05	5.6e-05	3.9175e-05	8.0925e-05	-6.575e-06	7.0255e-05	9.24e-05	7.9125e-05	5.4925e-05	6.4775e-05	7.205e-05	5.365e-05	4.575e-05	2.0825e-05	2.98e-05	-3.5e-07	5.96e-05	7.25e-07	5.8625e-05	4.4825e-05	4.18e-05
0	0	0	0	0	0	0	0	0	0	0	0	0	0.00012248	0.000135863	0.000117925	0.000119408	0.0001208	0.000105018	0.00011279	0.000124023	0.000110738	9.94625e-05	9.754e-05	0.00010704	9.1575e-05	9.2515e-05	9.2215e-05	6.755e-05	9.192e-05	9.03e-05	8.7775e-05	4.6025e-05	3.37e-05	7.9925e-05	5.46e-05	5.9075e-05	7.6525e-05	6.3025e-05	6.375e-05	7.4075e-05	4.525e-05	1.9025e-05	4.995e-05	1.6825e-05	-1.8375e-05	-5e-08	1.0425e-05	-6.5e-07	1.875e-05
0	0	0	0	0	0	0	0	0	0	0	0	0	0.000124943	0.000151285	0.000124768	0.00012985	0.000114175	0.000125935	0.000102165	0.000106945	0.000123183	7.2375e-05	0.000109358	0.000106408	0.000105308	8.8725e-05	8.5125e-05	7.2e-05	8.0875e-05	6.135e-05	5.75e-05	4.5325e-05	5.805e-05	4.46e-05	-3.0725e-05	9.4175e-05	4.745e-05	4.75175e-05	2.69e-05	2.3e-05	4.8925e-05	3.2e-06	5.265e-05	-3.3625e-05	5.6625e-05	-1.0875e-05	-4.475e-06	2.1325e-05	-2.1725e-05
0	0	0	0	0	0	0	0	0	0	0	0	0	0.000211	0.000128325	0.000155435	0.000102995	0.000100975	0.00010055	0.0001006	0.0001079	8.72e-05	0.000108988	0.000105175	7.325e-05	8.94e-05	8.23e-05	6.715e-05	5.8075e-05	7.9375e-05	4.7575e-05	7.2875e-05	4.555e-05	6.3125e-05	5.8425e-05	1.325e-06	6.09e-05	1.5e-05	6.9085e-05	5.5825e-05	3.1875e-05	5.0125e-05	4.135e-05	1.4775e-05	-1.5e-06	1.6675e-05	-1.0725e-05	8.7e-06	-2.9025e-05	8.925e-06
0	0	0	0	0	0	0	0	0	0	0	0	0	0	0.000154543	0.000100975	0.000129153	0.000115	0.00010625	0.000119035	0.000116968	9.585e-05	8.79875e-05	9.52025e-05	8.265e-05	9.005e-05	8.5075e-05	8.59675e-05	6.6125e-05	8.4425e-05	7.67e-05	6.31e-05	8.2625e-05	7.305e-05	4.7875e-05	6.5675e-05	3.365e-05	4.2575e-05	7.7725e-05	3.395e-05	3.875e-06	1.625e-05	5.6375e-05	-4.05e-06	1.1825e-05	-1.39e-05	3.745e-05	3.405e-05	-8.2775e-05	5.2925e-05
0	0	0	0	0	0	0	0	0	0	0	0	0	0	0.00013578	0.00012517	0.000141445	0.000132575	0.0001247	0.000112175	0.000119603	0.000119823	0.000116733	0.00010105	0.000100675	9.6675e-05	8.4975e-05	7.7575e-05	9.035e-05	7.7825e-05	7.485e-05	7.3625e-05	9.9825e-05	8.4425e-05	5.87e-05	8.8875e-05	7.5025e-05	6.9125e-05	5.6075e-05	6.1225e-05	5.1275e-05	2.08e-05	5.195e-05	4.1825e-05	1.7325e-05	3.9025e-05	-9.925e-06	2.595e-05	2.7225e-05	1.725e-05
0	0	0	0	0	0	0	0	0	0	0	0	0	0	0.000154555	0.00013978	0.000129173	0.000142833	0.00012037	0.000115415	0.000135005	0.000115973	0.000123733	0.00011173	0.000104638	0.00012148	9.69375e-05	0.000110868	9.765e-05	0.0001116	0.000103025	9.2605e-05	0.000110785	4.4475e-05	5.0975e-05	5.485e-05	5.6475e-05	4.81e-05	8.5175e-05	3.2125e-05	7.665e-05	5.4325e-05	1.8375e-05	5.7525e-05	3.375e-05	6.0025e-05	-1.45e-06	7.2325e-05	3.8775e-05	4.0575e-05
0	0	0	0	0	0	0	0	0	0	0	0	0	0	0.000114	0.00013215	0.000148598	0.00015187	0.000122733	0.000138143	0.00012702	0.00012575	0.000104563	0.000113225	0.000117333	7.405e-05	0.0001102	9.865e-05	8.5875e-05	8.855e-05	0.000128605	9.0475e-05	0.000120988	3.125e-05	0.000101035	4.775e-05	7.23e-05	6.41725e-05	8.785e-05	6.07e-05	4.925e-05	6.98e-05	5.83e-05	3.8275e-05	4.7175e-05	6.1175e-05	4.7625e-05	8.69e-05	2.015e-05	5.3875e-05
0	0	0	0	0	0	0	0	0	0	0	0	0	0	0	0.000116478	0.000125335	0.000111778	0.00013822	0.00010614	0.00011032	0.00010125	0.00011568	0.0001069	0.00011844	0.000109673	0.00010195	8.935e-05	7.445e-05	9.645e-05	7.4175e-05	0.00010682	9.5875e-05	0.000110458	7.635e-05	7.97e-05	8.2935e-05	9.236e-05	4.6375e-05	5.6025e-05	6.0675e-05	7.3675e-05	8.56525e-05	1.295e-05	3.0775e-05	5.1975e-05	2.14e-05	7.1075e-05	7.625e-06	5.9075e-05
0	0	0	0	0	0	0	0	0	0	0	0	0	0	0	0.000133858	0.00010085	0.000112525	0.000110283	0.000120083	0.000112878	0.000107815	0.00010454	8.87275e-05	0.00010127	9.2825e-05	0.000104503	9.5275e-05	9.5925e-05	9.235e-05	9.87725e-05	0.000112325	8.5925e-05	4.285e-05	7.1675e-05	7.74e-05	7.7875e-05	3.42e-05	4.53e-05	5.8075e-05	3.15e-05	6.23e-05	-2.175e-06	4.805e-05	3.655e-05	3.9175e-05	2.225e-06	1.5625e-05	1.8925e-05	-1.5775e-05
0	0	0	0	0	0	0	0	0	0	0	0	0	0	0	0.000106888	9.96875e-05	0.000102165	0.00011962	9.4575e-05	9.9175e-05	8.56375e-05	0.000117673	7.52e-05	9.72025e-05	9.47175e-05	7.5625e-05	8.475e-05	7.415e-05	8.135e-05	0.000105635	6.6e-05	9.14725e-05	9.3975e-05	6.97025e-05	4.1475e-05	-6.175e-06	7.825e-05	5.035e-05	3.8975e-05	5.55675e-05	5.375e-05	7.51075e-05	2.12e-05	1.975e-05	5.4625e-05	4.475e-06	2.96e-05	1.125e-06	-5.3e-06
0	0	0	0	0	0	0	0	0	0	0	0	0	0	0	0	0.000122095	9.205e-05	9.93575e-05	0.000114128	8.765e-05	8.82575e-05	9.73575e-05	0.0001009	7.2375e-05	7.67575e-05	9.42975e-05	8.3715e-05	9.881e-05	8.67025e-05	9.6335e-05	4.565e-05	9.11225e-05	5.978e-05	6.34975e-05	3.89e-05	5.36e-05	6.2775e-05	7.2575e-05	5.3225e-05	6.717e-05	1.62e-05	5.29e-05	5.175e-05	5.66e-05	4.8525e-05	7.0175e-05	-5.94e-05	5.0975e-05	1.55e-05
0	0	0	0	0	0	0	0	0	0	0	0	0	0	0	0	0.000114065	0.000104615	0.000104718	7.2875e-05	9.5975e-05	8.98125e-05	9.876e-05	0.000101775	6.335e-05	7.79025e-05	7.02875e-05	7.37025e-05	6.14325e-05	6.8155e-05	6.3325e-05	3.5775e-05	5.61e-05	5.30825e-05	5.66325e-05	8.6e-06	6.80325e-05	3.425e-05	4.139e-05	5.325e-05	6.1225e-05	1.5625e-05	2.1375e-05	3.955e-05	1.45e-06	3.2575e-05	1.585e-05	2.5e-05	1.1625e-05	5.975e-06
0	0	0	0	0	0	0	0	0	0	0	0	0	0	0	0	8.65025e-05	7.9625e-05	7.3575e-05	9.13425e-05	7.406e-05	7.69275e-05	7.15275e-05	8.29425e-05	7.3305e-05	6.80575e-05	7.23625e-05	7.3485e-05	6.0835e-05	5.965e-05	6.27e-05	4.746e-05	3.695e-05	5.65125e-05	3.15e-05	6.31e-05	3.6575e-05	2.855e-05	5.3475e-05	4.26225e-05	3.775e-05	1.5675e-05	3.4275e-05	1.735e-05	2.315e-05	1.9175e-05	-2.29e-05	3.13e-05	4.5e-06	-8.475e-06
0	0	0	0	0	0	0	0	0	0	0	0	0	0	0	0	8.7255e-05	0.000102695	5.05e-05	8.49e-05	6.3705e-05	7.35275e-05	4.5925e-05	7.244e-05	4.6175e-05	4.67975e-05	4.88175e-05	7.32675e-05	4.655e-05	5.3795e-05	6.21425e-05	4.665e-05	8.78775e-05	4.6925e-05	2.665e-05	3.395e-05	5.2485e-05	4.875e-06	4.3475e-05	4.195e-05	2.57e-05	4.2825e-05	1.825e-06	8.425e-06	4.41525e-05	4.545e-05	2.5e-08	2.525e-06	3.1225e-05	2.2e-05
0	0	0	0	0	0	0	0	0	0	0	0	0	0	0	0	0	7.00625e-05	6.013e-05	5.20275e-05	5.79725e-05	6.50175e-05	6.017e-05	5.8425e-05	5.7005e-05	5.5755e-05	5.7935e-05	5.30825e-05	3.04e-05	5.94725e-05	3.96e-05	2.88e-05	3.9445e-05	-6.7e-06	5.005e-05	3.495e-05	1.995e-05	1.8775e-05	2.85e-06	2.69e-05	-1.105e-05	4.457e-05	4.9025e-05	-2.5025e-05	-2.325e-06	2.56e-05	1.0425e-05	-5.205e-05	-5.6175e-05	-2.7125e-05
0	0	0	0	0	0	0	0	0	0	0	0	0	0	0	0	0	5.46675e-05	5.04e-05	6.89925e-05	5.67875e-05	4.8155e-05	5.52625e-05	4.4015e-05	5.35075e-05	5.44025e-05	7.08875e-05	4.685e-05	7.0615e-05	3.965e-05	1.495e-05	2.38e-05	1.6475e-05	3.0425e-05	3.98e-05	2.4225e-05	1.7475e-05	2.2725e-05	5.15e-06	1.75e-07	1.6725e-05	-3.63e-05	-8.575e-06	-1.785e-05	3.23e-05	-5.61e-05	-6.35e-06	-3.89e-05	-3.495e-05	-1.415e-05
0	0	0	0	0	0	0	0	0	0	0	0	0	0	0	0	0	4.49225e-05	7.8905e-05	4.843e-05	5.42275e-05	5.88875e-05	3.4825e-05	3.80375e-05	4.567e-05	4.11e-05	3.1325e-05	4.58475e-05	4.43625e-05	3.725e-05	3.61e-05	2.4475e-05	2.62e-05	2.515e-05	1.4525e-05	2.11e-05	-3.975e-06	1.8225e-05	3.7075e-05	-4.925e-06	1.225e-06	7.925e-06	1.86e-05	2.3825e-05	-2.4525e-05	-4.75e-07	-2.6e-05	1.255e-05	-7.8925e-05	-2.295e-05
0	0	0	0	0	0	0	0	0	0	0	0	0	0	0	0	0	0.000104	7.49425e-05	4.81525e-05	4.89e-05	5.016e-05	4.69925e-05	3.7165e-05	3.79575e-05	4.7635e-05	3.495e-05	4.174e-05	5.4935e-05	3.6005e-05	4.40525e-05	4.7025e-05	3.14025e-05	-3.975e-06	-1.065e-05	4.1585e-05	4.88825e-05	4.77625e-05	7.5e-06	1.38e-05	9.25e-07	4.9565e-05	-5.4725e-05	8.5e-07	3.3675e-05	1.42e-05	-9e-06	2.5125e-05	-4.3825e-05	2.1275e-05
0	0	0	0	0	0	0	0	0	0	0	0	0	0	0	0	0	0	5.2905e-05	4.56375e-05	6.24575e-05	4.5005e-05	4.07375e-05	3.81225e-05	4.4185e-05	3.29025e-05	6.0515e-05	4.12975e-05	4.3375e-05	1.875e-05	4.244e-05	2.2025e-05	3.32225e-05	2.08e-05	3.55e-06	4.69675e-05	1.2375e-05	2.1225e-05	-1.02e-05	4.18975e-05	9.55e-06	2.625e-05	-1.86e-05	-4.0575e-05	2.5065e-05	9.5e-06	-1.495e-05	-7.4075e-05	-8.325e-06	-2.825e-05
0	0	0	0	0	0	0	0	0	0	0	0	0	0	0	0	0	0	4.067e-05	5.91425e-05	4.512e-05	2.9905e-05	5.51575e-05	4.231e-05	4.13675e-05	3.407e-05	4.43175e-05	4.334e-05	2.3375e-05	1.1575e-05	2.63225e-05	2.146e-05	2.6515e-05	1.12e-05	2.385e-05	2.3525e-05	4.72075e-05	-1.77e-05	2.29625e-05	3.1025e-05	1.4e-06	2.6625e-05	-1.435e-05	1.9475e-05	4.525e-06	4.53e-05	1.585e-05	-8.6e-06	2.14e-05	-2.7925e-05
0	0	0	0	0	0	0	0	0	0	0	0	0	0	0	0	0	0	5.09825e-05	2.9715e-05	3.83425e-05	3.5605e-05	3.302e-05	3.05725e-05	3.7605e-05	3.67875e-05	2.9205e-05	2.72625e-05	2.1375e-05	2.18075e-05	2.3175e-05	1.3375e-05	2.788e-05	2.16225e-05	1.8725e-05	-9.275e-06	1.82825e-05	2.2575e-05	-5.825e-06	-1.8925e-05	-4.3e-06	-2.675e-05	2.306e-05	-2.7975e-05	-1.73e-05	-6.2e-06	-2.345e-05	-2.77e-05	3.55e-06	-2.225e-05
0	0	0	0	0	0	0	0	0	0	0	0	0	0	0	0	0	0	0	4.22325e-05	3.43575e-05	3.51975e-05	2.93375e-05	3.3435e-05	1.81975e-05	2.801e-05	1.978e-05	2.4575e-05	3.90825e-05	1.855e-05	1.81875e-05	4.95e-06	4.8225e-06	1.0425e-05	3.175e-06	2.1825e-05	4.175e-06	3.5495e-05	3.06275e-05	-2.75e-06	-2.745e-05	2.935e-06	-6.3475e-05	7.6e-06	-1.925e-06	-5.05e-05	-3.6275e-05	-2.56e-05	-1.9125e-05	-4.62e-05
0	0	0	0	0	0	0	0	0	0	0	0	0	0	0	0	0	0	0	2.4865e-05	4.44075e-05	1.32e-05	2.61825e-05	3.10725e-05	3.555e-05	3.32925e-05	2.56225e-05	1.74675e-05	3.5995e-05	1.919e-05	1.6475e-05	2.21e-05	-3.35e-06	1.927e-05	-1.2525e-05	-3.575e-06	1.05e-05	3.75e-06	1.54e-05	5e-06	-9e-06	-3.325e-06	-8.55e-06	-2.765e-05	1.475e-06	4.2e-06	-1.4725e-05	-1.0925e-05	-3.265e-05	3.66e-05
0	0	0	0	0	0	0	0	0	0	0	0	0	0	0	0	0	0	0	-7.45e-06	3.5e-07	1.83775e-05	2.6115e-05	2.851e-05	2.336e-05	1.215e-05	3.403e-05	1.70325e-05	2.411e-05	2.145e-05	1.0125e-05	1.8825e-05	1.05075e-05	2.3275e-05	9.25e-07	1.5475e-05	1.0135e-05	-3.545e-05	3.01e-05	-9.5e-07	4.25e-07	-2.9975e-05	3.725e-06	1.7075e-05	-3.205e-05	-4.4925e-05	-6.575e-06	-4.62e-05	-9.25e-06	-1.0475e-05
0	0	0	0	0	0	0	0	0	0	0	0	0	0	0	0	0	0	0	2.92475e-05	1.4825e-05	2.38075e-05	1.66425e-05	2.40375e-05	2.183e-05	1.4695e-05	1.17325e-05	1.16e-05	1.975e-06	3.725e-06	5.7e-06	7.7e-06	2.07225e-05	-6.65e-06	1.65175e-05	2.5895e-05	5.15e-06	-8.25e-07	2.35e-06	-4.965e-05	-6.875e-06	2.025e-06	1.25e-07	-9e-06	-2.9925e-05	-3.0925e-05	-4.18e-05	-1.9025e-05	-3.6575e-05	-5.5025e-05
0	0	0	0	0	0	0	0	0	0	0	0	0	0	0	0	0	0	0	0	1.43325e-05	3.359e-05	1.7425e-05	1.7585e-05	2.51025e-05	2.565e-05	2.3495e-05	1.94275e-05	1.053e-05	1.86475e-05	9.85e-06	1.2785e-05	2.35375e-05	1.80675e-05	1.3465e-05	1.5e-07	1.93125e-05	-4.65e-06	-4.5475e-05	2.35625e-05	3.625e-06	3.9e-06	6.25e-07	-1.275e-05	1.525e-05	-7.75e-06	-2.3175e-05	3.7e-06	1.5475e-05	-2.6825e-05
0	0	0	0	0	0	0	0	0	0	0	0	0	0	0	0	0	0	0	0	1.373e-05	1.51175e-05	2.2655e-05	1.75875e-05	2.244e-05	2.75275e-05	3.13475e-05	1.7335e-05	3.30875e-05	1.81925e-05	1.7355e-05	2.35e-06	6.0375e-06	-5.075e-06	1.66625e-05	-3.025e-06	-2.965e-05	-3.07e-05	-2.1175e-05	7.25e-07	-1.55e-05	1.015e-05	-2.8775e-05	9.5e-06	1.913e-05	-1.105e-05	-4.9175e-05	-1.03e-05	-1.2175e-05	-4.225e-05
0	0	0	0	0	0	0	0	0	0	0	0	0	0	0	0	0	0	0	0	3.166e-05	1.75475e-05	2.163e-05	1.7305e-05	2.89975e-05	2.256e-05	1.80825e-05	3.20625e-05	6.3825e-06	2.0625e-05	7.51e-06	1.75925e-05	1.31325e-05	-1.6775e-05	9.2725e-06	2.79525e-05	7.6e-06	-3.08e-05	-2.5075e-05	9.875e-06	-4.0125e-05	-1.2375e-05	-5.965e-05	1.4875e-05	2.4915e-05	-8.375e-06	-9.925e-06	1.03375e-05	-1.4925e-05	-4.9275e-05
0	0	0	0	0	0	0	0	0	0	0	0	0	0	0	0	0	0	0	0	0	2.30425e-05	1.96375e-05	3.14e-05	3.22475e-05	1.56875e-05	1.4565e-05	1.71e-05	1.6825e-05	2.4785e-05	1.99625e-05	1.51225e-05	2.024e-05	1.227e-05	1.61725e-05	-3.8e-06	2.66675e-05	-2.05e-06	6.95e-06	1.28e-05	-2.275e-06	-6.825e-06	2.5e-06	-2.31e-05	-2.0975e-05	6.5e-06	-3.85e-06	3.225e-06	-2.5675e-05	-3.785e-05
0	0	0	0	0	0	0	0	0	0	0	0	0	0	0	0	0	0	0	0	0	3.37775e-05	2.76725e-05	2.195e-05	2.534e-05	2.16025e-05	2.28575e-05	2.10075e-05	8.9825e-06	-6.875e-06	7.75e-08	9.96e-06	2.654e-05	-3.2e-05	-1.015e-05	2.5715e-05	2.72825e-05	-5.08e-05	8.675e-06	2.722e-05	2.13675e-05	-1.235e-05	1.155e-05	-2.8225e-05	-4.985e-05	-4.125e-06	-1.3625e-05	-6.65e-06	-6.08e-05	-7.275e-06
0	0	0	0	0	0	0	0	0	0	0	0	0	0	0	0	0	0	0	0	0	3.3575e-05	3.42825e-05	2.08675e-05	1.9035e-05	1.6825e-05	2.5605e-05	1.4235e-05	1.57675e-05	-4.05e-06	1.6425e-05	1.2445e-05	-1.825e-06	2.349e-05	2.753e-05	1.717e-05	2.74225e-05	-1.1e-06	2.66925e-05	7.275e-06	-2.4e-05	2.397e-05	1.1825e-05	3.53e-06	-1.45e-06	-1.84e-05	-2.6e-06	9.325e-06	-2.9175e-05	-3.255e-05
0	0	0	0	0	0	0	0	0	0	0	0	0	0	0	0	0	0	0	0	0	5.48e-05	3.07075e-05	2.05075e-05	1.59575e-05	2.887e-05	2.6685e-05	2.059e-05	1.63725e-05	4.4175e-06	2.6235e-05	7.45e-06	1.4355e-05	-6.65e-06	-2.24e-05	1.80925e-05	1.8685e-05	7.93e-06	7.445e-06	4.575e-06	5.725e-07	1.8495e-05	-1.24e-05	-2.17e-05	-3.2625e-05	1.39275e-05	2.14e-05	-1.9675e-05	-1.5e-07	-4.7e-05
0	0	0	0	0	0	0	0	0	0	0	0	0	0	0	0	0	0	0	0	0	0	2.466e-05	2.49475e-05	2.58625e-05	2.51125e-05	1.08075e-05	1.62525e-05	2.015e-05	9.7225e-06	8.285e-06	1.94475e-05	1.81275e-05	3.6675e-06	-7.275e-06	-3.6975e-06	2.29e-06	-3e-06	1.88125e-05	-3.1375e-05	1.415e-05	-8.65e-06	-2.205e-05	1.07e-05	-4.3e-06	-1.75e-06	-7.025e-06	-2.2525e-05	-1.1e-06	2.275e-06
0	0	0	0	0	0	0	0	0	0	0	0	0	0	0	0	0	0	0	0	0	0	3.14305e-05	1.68875e-05	9.915e-06	2.564e-05	1.788e-05	2.4225e-05	2.47125e-05	8.745e-06	7.73e-06	1.8475e-06	1.15375e-05	1.77025e-05	-4.3625e-06	1.0075e-06	-5.125e-06	1.14525e-05	-2.5e-06	1.18625e-05	5.525e-06	2.32075e-05	-3e-07	5.8775e-06	1.598e-05	-1.545e-05	2.30075e-05	2.31e-06	-5.5e-06	-5.525e-06
0	0	0	0	0	0	0	0	0	0	0	0	0	0	0	0	0	0	0	0	0	0	3.378e-05	2.62175e-05	1.82575e-05	7.75e-06	1.71075e-05	8.485e-06	1.12275e-05	3.3325e-06	2.2045e-05	1.114e-05	1.6845e-05	-1.55e-06	1.32725e-05	1.4425e-05	1.245e-05	1.59525e-05	2.55925e-05	-1.535e-06	3.43e-06	-2.295e-05	5.75e-07	-1.31e-05	2.1525e-06	1.165e-05	-2.1925e-05	-1.375e-06	-2.68e-05	-3e-06
0	0	0	0	0	0	0	0	0	0	0	0	0	0	0	0	0	0	0	0	0	0	0	3.24725e-05	1.03775e-05	1.604e-05	1.405e-05	1.4825e-05	1.3975e-06	1.1665e-05	7.2775e-06	1.14225e-05	6.08e-06	-3.48e-06	1.5365e-05	1.288e-05	-4.9e-06	-2.2125e-05	-1.0775e-05	-1.21e-05	1.0335e-05	-1.225e-07	1.8115e-05	-2.1425e-05	-2.1425e-05	1.36325e-05	-2.51e-05	-2.0725e-05	-2.26e-05	-2.28e-05
0	0	0	0	0	0	0	0	0	0	0	0	0	0	0	0	0	0	0	0	0	0	0	9.025e-07	1.21375e-05	1.08475e-05	1.41925e-05	1.3145e-05	1.35275e-05	1.41925e-05	5.0375e-06	7.67e-06	1.9e-06	9.33e-06	9.8475e-06	-3.655e-06	4.82e-06	9.7175e-06	4.975e-07	6.91e-06	2.835e-06	-3.605e-06	-1.4725e-06	-6.5e-08	-1.8525e-05	-1.02e-05	6.34e-06	-7.25e-06	-1.315e-05	-1.635e-05
0	0	0	0	0	0	0	0	0	0	0	0	0	0	0	0	0	0	0	0	0	0	0	2.1e-05	9.485e-06	1.29e-05	4.0175e-06	2.0855e-05	3.055e-06	7.33e-06	4.5075e-06	7.0675e-06	-4.425e-07	1.595e-06	1.43625e-05	3.8325e-06	-5.2925e-06	4.39e-06	-5.53e-06	2.298e-05	2.10375e-05	-3.09e-05	-2.6625e-05	2.0785e-05	-4.21e-06	-1.775e-06	-1.605e-05	-2.3975e-05	1.0575e-06	2.99e-06
0	0	0	0	0	0	0	0	0	0	0	0	0	0	0	0	0	0	0	0	0	0	0	0	9.3325e-06	1.4e-06	9.55e-06	2.57e-06	3.9475e-06	8.9925e-06	5.8625e-06	-6.515e-06	-4.3625e-06	1.1965e-05	-1.315e-06	-7.0775e-06	-2.6825e-05	-3.075e-05	-1.7e-06	-4.25e-06	-8.9425e-06	-4.955e-06	-1.91e-05	-2.125e-06	-1.875e-05	5.13e-06	-3.885e-05	8.825e-07	1.0135e-05	-1.135e-06
0	0	0	0	0	0	0	0	0	0	0	0	0	0	0	0	0	0	0	0	0	0	0	0	-2.5475e-06	1.407e-05	8.065e-06	5.6575e-06	1.28e-06	1.0245e-05	2.305e-06	-3.3225e-06	-6.7725e-06	8.645e-06	-1.0405e-05	4.81e-06	-2.3825e-05	7.095e-06	-8.625e-06	-5.85e-07	-5.9475e-05	-3.4175e-05	-2e-05	-3.03e-05	-2.5325e-05	-1.5025e-05	-1.845e-05	-4.5075e-05	9.425e-06	-9.69e-05
0	0	0	0	0	0	0	0	0	0	0	0	0	0	0	0	0	0	0	0	0	0	0	0	-2.605e-05	6.9825e-06	-7.225e-07	-5.975e-07	7.0575e-06	3.2825e-06	8.475e-07	2.83e-06	-3.25e-08	-8.7225e-06	-1.825e-06	-1.56e-06	3.6675e-06	-9.55e-06	3.0775e-06	-2.65e-06	-5.3825e-06	-5.575e-06	-2.17e-05	-2.4925e-05	-1.94e-05	-4.35e-06	-1.2225e-05	-1.175e-05	-1.5e-05	-2.79e-05
0	0	0	0	0	0	0	0	0	0	0	0	0	0	0	0	0	0	0	0	0	0	0	0	0	-2.18e-06	5.625e-07	1.631e-05	1.06325e-05	4.6125e-06	3.1425e-06	-5.4625e-06	-3.5325e-06	-4.6125e-06	2.845e-06	-2.8025e-06	-9.125e-06	-1.4925e-05	-3.0825e-06	7.1925e-06	-4.775e-06	-1.7675e-05	8.5225e-06	-3.465e-05	-6.1e-06	-2.36e-05	1.27175e-05	-4.7675e-05	-5.6e-06	-9.775e-07
0	0	0	0	0	0	0	0	0	0	0	0	0	0	0	0	0	0	0	0	0	0	0	0	0	1.29443e-05	2.425e-06	9.35e-07	-5.2325e-06	7.8825e-06	1.31525e-05	-4.275e-06	1.196e-05	-1.0725e-05	-1.955e-05	-1.24225e-05	8.1725e-06	-1.6175e-05	1.1575e-06	8.225e-07	-6.675e-06	-4.025e-05	7.9175e-06	7.75e-06	-3.265e-05	-3.1725e-05	1.129e-05	-1.4825e-05	4.9725e-06	-5.96e-05
0	0	0	0	0	0	0	0	0	0	0	0	0	0	0	0	0	0	0	0	0	0	0	0	0	2.35475e-05	6.1425e-06	-1.45e-07	-1.8125e-06	-1.685e-06	1.8125e-06	2.3325e-06	6.5375e-06	-1.575e-07	-1.20075e-05	-2.15e-06	1.77e-06	-1.815e-05	2.52e-06	-1.355e-05	-1.6275e-05	-5.6175e-06	-2.3e-05	7.465e-06	-3.4375e-05	4.5275e-06	-1.3325e-05	5.09e-06	-5.675e-06	-2.43e-05
0	0	0	0	0	0	0	0	0	0	0	0	0	0	0	0	0	0	0	0	0	0	0	0	0	0	6.25e-06	4.49e-06	-4.8275e-06	3.7175e-06	-1.154e-05	-5.06e-06	-2.3825e-06	-5.3525e-06	-2.25e-07	1.4225e-06	-8.41e-06	-3.045e-06	-2.3225e-05	-1.11225e-05	-2.045e-06	-9.5e-06	-6.44e-06	-1.4425e-05	-1.14575e-05	-2.83e-05	-8.5e-06	-4.39e-05	-1.2875e-05	-2.05e-05
0	0	0	0	0	0	0	0	0	0	0	0	0	0	0	0	0	0	0	0	0	0	0	0	0	0	-1.9475e-05	-6.85e-07	-4.3925e-06	3.575e-07	-5.4025e-06	-1.1005e-05	-6.8325e-06	-8.565e-06	-7.1175e-06	-1.22e-05	-4.4625e-06	-1.0425e-05	-1.5975e-05	5.855e-06	-6.15e-06	-2.4975e-05	-3.8975e-06	2.185e-06	-3.87e-05	-3.7175e-05	-7.85e-06	7.77e-06	-1.575e-06	-3.375e-06
0	0	0	0	0	0	0	0	0	0	0	0	0	0	0	0	0	0	0	0	0	0	0	0	0	0	-5.06e-05	4.2525e-06	-6.225e-07	-1.1475e-06	-1.3775e-06	-1.1575e-06	-8.55e-06	-4.9e-06	-2.8e-05	-1.5505e-05	-4.06e-06	-4.78e-06	-1.06475e-05	-9.9e-06	1.86625e-05	-9.95e-06	-2.5675e-05	-2.53e-05	-4.2825e-05	-2.1075e-05	-2.935e-05	-3.75e-05	-1.8825e-05	7.425e-06
0	0	0	0	0	0	0	0	0	0	0	0	0	0	0	0	0	0	0	0	0	0	0	0	0	0	0	-1.275e-07	-4.525e-07	2.045e-06	-4.1075e-06	-2.3025e-06	-1.5575e-06	-1.6875e-05	-1.675e-06	-5.92e-06	2.1325e-06	-5.0775e-06	-1.175e-07	-1.01025e-05	-1.9825e-05	-2.6125e-05	2.6575e-06	-1.15e-05	-5.15e-06	-2.87e-05	1.1825e-06	-4.7e-06	1.5625e-05	1.385e-06
0	0	0	0	0	0	0	0	0	0	0	0	0	0	0	0	0	0	0	0	0	0	0	0	0	0	0	-6.0575e-06	-9.25e-07	3.3075e-06	-7.0275e-06	-1.28575e-05	-4.4225e-06	-1.43e-05	-5.645e-06	-1.283e-05	4.65e-07	-2.355e-06	-4.1975e-06	9.2225e-06	5.2475e-06	-5.3875e-06	-2.215e-05	2.7825e-06	-2.325e-05	-2.685e-05	8.61e-06	2.51e-06	5.8e-07	-2.15e-07
0	0	0	0	0	0	0	0	0	0	0	0	0	0	0	0	0	0	0	0	0	0	0	0	0	0	0	0	-5.935e-06	-4.695e-06	-1.0815e-05	1.0525e-06	-4.28e-06	-1.04475e-05	-8.7475e-06	-1.715e-06	-1.91e-05	-7.4025e-06	-8.9025e-06	5.2075e-06	-1.765e-05	-6.5e-07	-4.475e-06	-9.225e-06	-5.0495e-05	-1.44e-05	-1.9525e-05	-3.6675e-05	-5.6325e-06	-1.9725e-05
0	0	0	0	0	0	0	0	0	0	0	0	0	0	0	0	0	0	0	0	0	0	0	0	0	0	0	0	-1.20325e-05	1.1405e-05	5.7e-07	-1.87e-06	-9.3475e-06	-1.291e-05	-1.003e-05	-1.5525e-05	1.57848e-05	-4.6025e-06	9.525e-07	-2.8775e-05	7.1e-07	-2.2225e-05	9.03e-06	-2.2475e-05	-1.9325e-05	-1.85e-06	6.6925e-06	1.18625e-05	-9.1975e-06	-3.775e-07
0	0	0	0	0	0	0	0	0	0	0	0	0	0	0	0	0	0	0	0	0	0	0	0	0	0	0	0	-2.18525e-05	-7.4575e-06	-1.303e-05	2.4675e-06	1.3e-07	-2.905e-06	-1.76e-06	-1.1225e-05	7.1575e-06	-7.28e-06	-2.5825e-05	2.3025e-06	-2.4225e-05	-3.1425e-05	-1.5075e-05	-2.265e-05	-2.395e-05	-3.085e-05	-4.35e-06	-4.3775e-05	-6e-06	-5.995e-05
0	0	0	0	0	0	0	0	0	0	0	0	0	0	0	0	0	0	0	0	0	0	0	0	0	0	0	0	6.47e-06	1.095e-06	-8.4925e-06	-1.22575e-05	-4.4575e-06	-4.2025e-06	9.45e-07	-1.145e-05	-9.855e-06	-1.08425e-05	-1.05675e-05	-3.145e-05	-1.11225e-05	-1.465e-05	-6.75e-06	-4.1325e-06	-1.7825e-05	-3.5e-06	-2.505e-06	-4.6425e-05	-2.5175e-05	-8.405e-06
0	0	0	0	0	0	0	0	0	0	0	0	0	0	0	0	0	0	0	0	0	0	0	0	0	0	0	0	0	-4.475e-07	-2.885e-06	-2.3225e-06	3.215e-06	-7.5475e-06	-1.56e-05	-1.28225e-05	-1.0235e-05	-2.795e-05	-1.075e-05	2.5e-05	-9.85e-06	-6.9975e-06	-1.6925e-05	-2.8375e-05	-4.14e-05	-1.0075e-05	-2.26e-05	-3.3475e-06	-8.2475e-06	9.055e-06
0	0	0	0	0	0	0	0	0	0	0	0	0	0	0	0	0	0	0	0	0	0	0	0	0	0	0	0	0	8.135e-06	-3.145e-06	2.725e-07	-4.93e-06	-1.4475e-05	5.1525e-06	-5.4425e-06	-7.8125e-06	-5.7325e-06	-1.27625e-05	-2.1845e-05	-2.1075e-06	-9.2775e-06	-1.95525e-05	-1.0125e-05	7.03e-06	-1.886e-05	-1.146e-05	-2.6175e-05	1.15575e-05	-1.3425e-05
0	0	0	0	0	0	0	0	0	0	0	0	0	0	0	0	0	0	0	0	0	0	0	0	0	0	0	0	0	0	-1.78175e-05	-2.1675e-06	3e-08	-1.4575e-05	-2.19e-06	-5.2975e-06	-2.025e-05	-1.3405e-05	-5.68e-06	1.2e-07	-1.6775e-06	1.3875e-06	-2.815e-05	9.575e-07	-5.6775e-06	-1.12925e-05	-1.0425e-06	-1.815e-05	3.375e-07	-4.8575e-06
0	0	0	0	0	0	0	0	0	0	0	0	0	0	0	0	0	0	0	0	0	0	0	0	0	0	0	0	0	0	-5.5375e-06	-6.6075e-06	-5.9475e-06	-1.0985e-05	-2.0175e-06	-9.8125e-06	-3.69e-06	-1.2345e-05	-3.6625e-06	-3.07e-06	-8.5425e-06	-2.6525e-05	-9.825e-07	-1.3945e-05	-8.9325e-06	-2.735e-06	-7.5525e-06	1.38125e-05	-1.79475e-05	8.5e-07
0	0	0	0	0	0	0	0	0	0	0	0	0	0	0	0	0	0	0	0	0	0	0	0	0	0	0	0	0	0	0	-1.903e-05	-8.9e-07	-1.35675e-05	-1.9675e-05	-7.545e-06	-1.224e-05	-1.64e-05	1.7625e-06	2.08575e-05	-3.0425e-06	-1.03375e-05	-2.6575e-05	-2.42e-05	-2.44e-05	-3.15e-05	-3.0625e-05	-5.8725e-06	-2.26e-05	2.12e-06
0	0	0	0	0	0	0	0	0	0	0	0	0	0	0	0	0	0	0	0	0	0	0	0	0	0	0	0	0	0	0	-1.49025e-05	-1.8595e-05	8.225e-07	-1.2355e-05	-2.2375e-06	-1.835e-05	-1.705e-05	-1.12e-06	-2.8875e-05	-8.35e-06	3e-07	-5.175e-06	3.085e-06	-5.4675e-06	-1.37775e-05	-2.395e-05	-2.04e-05	-4.6325e-06	-1.48825e-05
0	0	0	0	0	0	0	0	0	0	0	0	0	0	0	0	0	0	0	0	0	0	0	0	0	0	0	0	0	0	0	5.43e-06	-2.6825e-06	-1.044e-05	-2.2825e-05	-1.6385e-05	-2.335e-05	-7.965e-06	6.585e-06	-3.66e-05	-6.965e-06	-1.71e-05	-1.44325e-05	-3.375e-05	-9.5e-08	-2.29e-05	-2.285e-05	-2.1375e-05	1.35525e-05	7.4025e-06
0	0	0	0	0	0	0	0	0	0	0	0	0	0	0	0	0	0	0	0	0	0	0	0	0	0	0	0	0	0	0	0	-3.05e-07	-8.8625e-06	-5.8225e-06	-9.905e-06	-8.7875e-06	-9.9325e-06	-1.37825e-05	-1.4595e-05	-1.20975e-05	-2.3475e-05	-3.555e-05	-2.4975e-05	1.275e-06	-7.3175e-06	-2.8755e-05	-7.185e-06	-1.395e-05	-4.0225e-05
0	0	0	0	0	0	0	0	0	0	0	0	0	0	0	0	0	0	0	0	0	0	0	0	0	0	0	0	0	0	0	0	3.4175e-06	-1.02675e-05	-9.03e-06	-1.4315e-05	-1.8225e-05	-1.24e-05	-1.51e-05	-2.4075e-05	-1.9275e-05	-7.4575e-06	-1.74925e-05	-4.364e-05	4.7475e-06	-9.105e-06	-4.475e-06	-2.55e-06	4.24e-06	-9.455e-06
0	0	0	0	0	0	0	0	0	0	0	0	0	0	0	0	0	0	0	0	0	0	0	0	0	0	0	0	0	0	0	0	0	8.045e-06	-8.575e-06	-1.135e-05	-9.4925e-06	-1.395e-05	-1.6525e-05	-4.385e-06	-1.00275e-05	-9.7225e-06	-4.6875e-05	-1.659e-05	-4.03e-05	-1.3525e-05	1.7175e-06	-2.0525e-05	-2.94e-06	-1.651e-05
0	0	0	0	0	0	0	0	0	0	0	0	0	0	0	0	0	0	0	0	0	0	0	0	0	0	0	0	0	0	0	0	0	-1.21175e-05	-2.305e-05	-2.165e-05	-1.11275e-05	-2.205e-05	-2.22e-05	-2.8175e-05	-3.14e-05	-8.85e-06	-3.7175e-05	-1.735e-05	-4.2625e-05	-6.665e-05	-1.12675e-05	-2.8425e-05	-1.7225e-05	-2.665e-05
0	0	0	0	0	0	0	0	0	0	0	0	0	0	0	0	0	0	0	0	0	0	0	0	0	0	0	0	0	0	0	0	0	-6.6225e-05	-7.02e-06	-6.58e-06	-1.73e-05	-1.53675e-05	-1.0695e-05	-1.78e-05	-1.2285e-05	-1.8625e-05	-3.01e-06	-2.075e-05	-1.90025e-05	-1.01975e-05	1.19e-06	-2.1875e-05	-2.7225e-05	-1.7105e-05
0	0	0	0	0	0	0	0	0	0	0	0	0	0	0	0	0	0	0	0	0	0	0	0	0	0	0	0	0	0	0	0	0	0	-1.725e-05	-9.935e-06	-4.6e-07	-9.6275e-06	-1.12275e-05	-2.6225e-05	-2.14225e-05	-1.9275e-05	-2.33e-06	-2.172e-05	-2.2445e-05	-1.6295e-05	-3.605e-06	-2.451e-05	-2.075e-05	-1.45975e-05
0	0	0	0	0	0	0	0	0	0	0	0	0	0	0	0	0	0	0	0	0	0	0	0	0	0	0	0	0	0	0	0	0	0	6.2275e-06	-7.705e-06	-1.23925e-05	-1.1185e-05	-1.8075e-05	-7.6575e-06	-6.9075e-06	-2.0125e-05	-2.6575e-05	-1.804e-05	-2.775e-05	-1.444e-05	-8.975e-07	-2.065e-05	-4.75e-05	4.355e-06
0	0	0	0	0	0	0	0	0	0	0	0	0	0	0	0	0	0	0	0	0	0	0	0	0	0	0	0	0	0	0	0	0	0	0	-1.0085e-05	-9.28e-06	-6.0825e-06	-1.078e-05	-2.6675e-05	-5e-06	-7.5225e-06	-4.7575e-06	-6e-06	-4.455e-05	-6.775e-07	-2.65e-05	-2.555e-05	-1.745e-05	-2.27125e-05
0	0	0	0	0	0	0	0	0	0	0	0	0	0	0	0	0	0	0	0	0	0	0	0	0	0	0	0	0	0	0	0	0	0	0	-5.2925e-06	-1.10125e-05	-1.43875e-05	-9.84e-06	-8.695e-06	-9.695e-06	-1.85e-05	-1.872e-05	-6.8e-06	-1.405e-05	-1.6975e-05	-3.0425e-06	-7.6975e-06	-1.50525e-05	-2.4625e-05
0	0	0	0	0	0	0	0	0	0	0	0	0	0	0	0	0	0	0	0	0	0	0	0	0	0	0	0	0	0	0	0	0	0	0	0	-1.0945e-05	-1.74675e-05	-1.63475e-05	-7.055e-06	-8.2775e-06	-2.32e-05	-9.3175e-06	-1.2025e-05	-2.6925e-05	-4.5225e-06	-2.21e-05	-7.6675e-06	-1.2875e-06	-1.85825e-05
0	0	0	0	0	0	0	0	0	0	0	0	0	0	0	0	0	0	0	0	0	0	0	0	0	0	0	0	0	0	0	0	0	0	0	0	-3.7575e-05	-7.985e-06	-1.358e-05	-1.482e-05	-1.1025e-05	-1.94425e-05	7.275e-06	-2.1125e-05	-2.635e-05	-2.01225e-05	-1.279e-05	-2.335e-05	-1.3525e-06	-2.5125e-05
0	0	0	0	0	0	0	0	0	0	0	0	0	0	0	0	0	0	0	0	0	0	0	0	0	0	0	0	0	0	0	0	0	0	0	0	0	-2.42e-05	-2.1925e-05	-1.84e-05	-1.19975e-05	-1.53925e-05	-1.0485e-05	-5.01e-06	-3.497e-05	-2.8345e-05	-1.17225e-05	-1.39425e-05	-2.21425e-05	-8.5075e-06
0	0	0	0	0	0	0	0	0	0	0	0	0	0	0	0	0	0	0	0	0	0	0	0	0	0	0	0	0	0	0	0	0	0	0	0	0	-1.31775e-05	-1.603e-05	-1.52275e-05	-9.9025e-06	-8.5975e-06	1.3675e-06	-7.5775e-06	-1.1715e-05	-1.12925e-05	-1.7475e-05	-8.05e-06	-1.2705e-05	-4.275e-06
0	0	0	0	0	0	0	0	0	0	0	0	0	0	0	0	0	0	0	0	0	0	0	0	0	0	0	0	0	0	0	0	0	0	0	0	0	0	-7.935e-06	-1.604e-05	-1.57875e-05	-1.631e-05	-1.50575e-05	-3.415e-06	-1.0955e-05	-1.0255e-05	-8.5425e-06	-3.5375e-05	-2.355e-06	-4.0435e-05
0	0	0	0	0	0	0	0	0	0	0	0	0	0	0	0	0	0	0	0	0	0	0	0	0	0	0	0	0	0	0	0	0	0	0	0	0	0	8.23e-06	-7.6325e-06	-4.725e-07	-2.2905e-05	-1.7225e-05	-1.0025e-05	-2.81525e-05	-1.73475e-05	4.6275e-06	-3.6125e-06	-1.24325e-05	-3.2495e-05
0	0	0	0	0	0	0	0	0	0	0	0	0	0	0	0	0	0	0	0	0	0	0	0	0	0	0	0	0	0	0	0	0	0	0	0	0	0	0	-1.1275e-06	-9.4e-06	-1.032e-05	-2.145e-05	-1.45525e-05	-1.148e-05	-1.355e-06	-4.0875e-06	-1.0725e-06	-2.6225e-05	-1.70975e-05
0	0	0	0	0	0	0	0	0	0	0	0	0	0	0	0	0	0	0	0	0	0	0	0	0	0	0	0	0	0	0	0	0	0	0	0	0	0	0	-1.172e-05	-6.6825e-06	-1.48975e-05	-1.498e-05	-1.3635e-05	-3.065e-06	-8.9075e-06	-1.8625e-05	-1.21075e-05	-9.975e-06	-1.441e-05
0	0	0	0	0	0	0	0	0	0	0	0	0	0	0	0	0	0	0	0	0	0	0	0	0	0	0	0	0	0	0	0	0	0	0	0	0	0	0	0	2.135e-06	-1.01675e-05	-1.52475e-05	-1.03725e-05	-2.17e-05	-1.632e-05	8.375e-07	-2.2e-05	-2.39e-05	-1.86825e-05
0	0	0	0	0	0	0	0	0	0	0	0	0	0	0	0	0	0	0	0	0	0	0	0	0	0	0	0	0	0	0	0	0	0	0	0	0	0	0	0	0	-1.18575e-05	-1.9075e-05	-2.305e-05	-1.32825e-05	-1.1095e-05	-1.1815e-05	-4.1825e-06	-5.75e-05	-1.1985e-05
[truncated: 8 more columns]

## Sheet: Fig2c
E	Intensity (Yb)	Error Intensity	E	Intensity (Er)	Error Intensity
-4.8	0.000288387	2.2603e-06	-4.8	0.000248122	2.19648e-06
-4.3	0.000414204	3.57304e-06	-4.3	0.000362899	3.41105e-06
-3.8	0.000550494	4.28926e-06	-3.8	0.000487379	4.20999e-06
-3.3	0.000730318	5.12419e-06	-3.3	0.000641648	4.69678e-06
-2.8	0.00112	4.37387e-06	-2.8	0.000974053	4.14375e-06
-2.3	0.00171	7.66434e-06	-2.3	0.00147	7.34081e-06
-1.8	0.00233	9.23708e-06	-1.8	0.002	8.56015e-06
-1.3	0.00312	1.06134e-05	-1.3	0.00266	9.84245e-06
-0.8	0.00509	9.41014e-06	-0.8	0.00427	8.8211e-06
-0.3	0.00815	1.70514e-05	-0.3	0.00668	1.56105e-05
0.2	0.01009	1.91565e-05	0.2	0.00832	1.7523e-05
0.7	0.01045	1.90093e-05	0.7	0.00885	1.80676e-05
1.2	0.00719	1.12008e-05	1.2	0.00689	1.11968e-05
1.7	0.00267	9.44531e-06	1.7	0.00407	1.19989e-05
2.2	0.000932054	5.44665e-06	2.2	0.00297	1.05217e-05
2.7	0.000282887	2.79232e-06	2.7	0.00236	9.49138e-06
3.2	7.44134e-05	1.03778e-06	3.2	0.00145	5.19768e-06
3.7	2.98485e-05	9.77861e-07	3.7	0.000750269	5.31913e-06
4.2	1.97578e-05	8.93454e-07	4.2	0.000597467	4.62159e-06
4.7	1.55575e-05	7.13644e-07	4.7	0.000637208	4.95924e-06
5.2	1.56734e-05	5.10627e-07	5.2	0.000863139	4.03087e-06
5.7	1.5649e-05	7.49367e-07	5.7	0.00102	6.15678e-06
6.2	1.76787e-05	7.53636e-07	6.2	0.000887284	6.12904e-06
6.7	2.02876e-05	9.29406e-07	6.7	0.00061837	4.89121e-06
7.2	2.22988e-05	6.0032e-07	7.2	0.000235453	2.00879e-06
7.7	2.71838e-05	9.48242e-07	7.7	7.66251e-05	1.72887e-06
8.2	2.97725e-05	1.0277e-06	8.2	5.12607e-05	1.2712e-06
8.7	3.56188e-05	1.09937e-06	8.7	4.66439e-05	1.26436e-06
9.2	4.45011e-05	1.027e-06	9.2	4.37812e-05	8.21469e-07
9.7	5.65377e-05	1.41663e-06	9.7	5.25901e-05	1.5216e-06
10.2	6.86105e-05	1.67991e-06	10.2	6.23979e-05	1.48884e-06
10.7	7.47405e-05	1.94599e-06	10.7	7.24803e-05	1.97617e-06
11.2	8.41697e-05	1.25922e-06	11.2	9.88702e-05	1.2717e-06
11.7	8.89236e-05	1.86524e-06	11.7	0.000137113	2.15538e-06
12.2	8.21537e-05	1.81045e-06	12.2	0.00016917	2.46041e-06
12.7	8.80795e-05	1.76944e-06	12.7	0.000213741	2.6687e-06
13.2	7.92472e-05	1.25628e-06	13.2	0.000308219	2.44058e-06
13.7	6.54217e-05	1.6514e-06	13.7	0.00041439	4.19364e-06
14.2	5.45383e-05	1.3966e-06	14.2	0.000443105	4.21248e-06
14.7	4.80661e-05	1.39259e-06	14.7	0.000396897	3.7304e-06
15.2	3.95113e-05	8.81216e-07	15.2	0.000239344	2.05391e-06
15.7	3.97389e-05	1.18858e-06	15.7	0.000111339	1.91091e-06
16.2	4.06421e-05	1.15129e-06	16.2	7.25224e-05	1.5619e-06
16.7	4.21849e-05	1.21122e-06	16.7	5.5707e-05	1.36044e-06
17.2	4.42091e-05	1.06198e-06	17.2	4.55808e-05	8.96164e-07
17.7	4.67057e-05	1.30162e-06	17.7	4.29924e-05	1.22587e-06
18.2	5.27971e-05	1.67056e-06	18.2	3.90259e-05	1.13206e-06
18.7	6.1609e-05	1.65364e-06	18.7	4.09117e-05	1.14683e-06
19.2	8.7545e-05	1.23523e-06	19.2	4.34524e-05	9.19221e-07
19.7	0.000120119	2.06948e-06	19.7	4.9868e-05	1.48353e-06
20.2	0.000140149	2.1951e-06	20.2	5.37772e-05	1.41934e-06
20.7	0.000164676	2.57645e-06	20.7	6.40345e-05	1.63593e-06
21.2	0.000178936	1.87946e-06	21.2	8.80587e-05	1.24346e-06
21.7	0.000188983	2.60496e-06	21.7	0.000124171	2.19863e-06
22.2	0.000193786	2.567e-06	22.2	0.000157776	2.43214e-06
22.7	0.000200433	2.7928e-06	22.7	0.0001948	2.82942e-06
23.2	0.000194841	1.9409e-06	23.2	0.000227121	2.03704e-06
23.7	0.000188421	2.62195e-06	23.7	0.000203194	2.9265e-06
24.2	0.000191986	2.85507e-06	24.2	0.000154824	2.51274e-06
24.7	0.000182851	2.77168e-06	24.7	0.000114213	1.98449e-06
25.2	0.000173104	1.85522e-06	25.2	8.56738e-05	1.34882e-06
25.7	0.000165974	2.46999e-06	25.7	7.70226e-05	1.84172e-06
26.2	0.000157319	2.33676e-06	26.2	7.79173e-05	1.82678e-06
26.7	0.000149781	2.49677e-06	26.7	8.17034e-05	1.69472e-06
27.2	0.000132325	1.61232e-06	27.2	9.40578e-05	1.36132e-06
27.7	0.000120723	2.30064e-06	27.7	0.000116753	2.06623e-06
28.2	0.000111877	2.20771e-06	28.2	0.000129354	2.34779e-06
28.7	0.000105963	2.06543e-06	28.7	0.000132938	2.15554e-06
29.2	0.000102055	1.44367e-06	29.2	0.00010061	1.495e-06
29.7	9.87442e-05	1.98254e-06	29.7	5.54568e-05	1.41354e-06
30.2	9.36558e-05	1.79103e-06	30.2	4.12245e-05	1.28425e-06
30.7	9.49168e-05	1.93894e-06	30.7	3.11432e-05	1.05675e-06
31.2	9.52609e-05	1.32401e-06	31.2	2.52163e-05	6.8372e-07
31.7	9.84848e-05	2.07222e-06	31.7	2.20809e-05	8.92021e-07
32.2	9.91321e-05	2.02866e-06	32.2	2.0207e-05	9.14928e-07
32.7	0.000104322	2.02337e-06	32.7	2.00148e-05	8.57767e-07
33.2	0.000106919	1.44294e-06	33.2	1.76685e-05	5.96334e-07
33.7	0.000113133	2.22578e-06	33.7	1.62994e-05	7.71547e-07
34.2	0.000119004	2.15227e-06	34.2	1.78305e-05	1.07476e-06
34.7	0.00012101	2.4203e-06	34.7	1.67821e-05	7.86452e-07
35.2	0.0001223	1.52224e-06	35.2	1.72097e-05	5.71809e-07
35.7	0.000122947	2.19558e-06	35.7	1.85351e-05	9.03311e-07
36.2	0.00013011	2.56021e-06	36.2	2.03893e-05	8.78985e-07
36.7	0.00012942	2.54874e-06	36.7	2.06787e-05	8.97448e-07
37.2	0.000127186	1.68816e-06	37.2	1.9437e-05	6.26214e-07
37.7	0.000131557	2.20721e-06	37.7	1.8639e-05	8.6127e-07
38.2	0.000130873	2.36438e-06	38.2	1.62664e-05	7.87059e-07
38.7	0.000130821	2.35248e-06	38.7	1.54516e-05	7.70112e-07
39.2	0.000130922	1.64454e-06	39.2	1.60902e-05	5.97201e-07
39.7	0.00012711	2.37498e-06	39.7	1.56665e-05	7.77336e-07
40.2	0.000120694	2.32766e-06	40.2	1.45404e-05	7.45358e-07
40.7	0.000113482	2.1896e-06	40.7	1.55017e-05	8.3665e-07
41.2	0.000105937	1.43936e-06	41.2	1.39743e-05	5.18696e-07
41.7	9.77701e-05	2.11761e-06	41.7	1.40859e-05	7.46126e-07
42.2	8.7969e-05	1.8845e-06	42.2	1.38451e-05	7.88218e-07
42.7	8.66931e-05	1.81931e-06	42.7	1.41881e-05	7.43297e-07
43.2	7.75561e-05	1.24578e-06	43.2	1.5448e-05	5.80693e-07
43.7	7.18094e-05	1.89834e-06	43.7	1.23301e-05	6.97401e-07
44.2	7.10766e-05	1.74068e-06	44.2	1.26192e-05	7.21928e-07
44.7	6.75989e-05	1.71754e-06	44.7	1.36367e-05	7.34955e-07
45.2	6.13668e-05	1.19471e-06	45.2	1.37722e-05	5.76457e-07
45.7	5.34596e-05	1.44903e-06	45.7	1.43137e-05	7.52691e-07
46.2	5.21276e-05	1.56648e-06	46.2	1.51509e-05	8.35137e-07
46.7	5.02688e-05	1.46801e-06	46.7	1.60885e-05	8.10916e-07
47.2	4.92605e-05	9.89361e-07	47.2	1.80258e-05	6.3445e-07
47.7	4.29677e-05	1.31017e-06	47.7	1.92788e-05	9.41003e-07
48.2	4.522e-05	1.37905e-06	48.2	1.80241e-05	8.45535e-07
48.7	4.44563e-05	1.54445e-06	48.7	2.1316e-05	9.79776e-07
49.2	4.34336e-05	1.05738e-06	49.2	2.05069e-05	7.65489e-07
49.7	4.10978e-05	1.28023e-06	49.7	2.22293e-05	1.04337e-06
50.2	4.76662e-05	1.40667e-06	50.2	2.23653e-05	9.93429e-07
50.7	4.23834e-05	1.36487e-06	50.7	2.20644e-05	9.39508e-07
51.2	4.17781e-05	1.04773e-06	51.2	1.91394e-05	6.75011e-07
51.7	3.78967e-05	1.25514e-06	51.7	1.73982e-05	9.4789e-07
52.2	3.64029e-05	1.33851e-06	52.2	1.29995e-05	7.48072e-07
52.7	3.48012e-05	1.32068e-06	52.7	1.18342e-05	7.22052e-07
53.2	3.13766e-05	8.32416e-07	53.2	1.01348e-05	6.67455e-07
53.7	2.84169e-05	1.1104e-06	53.7	9.77382e-06	6.61477e-07
54.2	2.51175e-05	1.03089e-06	54.2	9.19075e-06	6.48492e-07
54.7	2.58223e-05	1.12958e-06	54.7	8.21952e-06	7.11591e-07
55.2	2.23009e-05	6.96946e-07	55.2	9.90831e-06	4.70678e-07
55.7	2.32689e-05	1.01906e-06	55.7	1.03032e-05	6.92052e-07
56.2	2.56576e-05	1.37595e-06	56.2	8.67193e-06	6.18318e-07
56.7	2.27586e-05	1.00213e-06	56.7	8.8713e-06	7.55965e-07
57.2	2.17101e-05	7.26904e-07	57.2	9.7436e-06	5.14499e-07
57.7	2.04306e-05	1.15065e-06	57.7	1.14954e-05	1.1714e-06
58.2	2.0086e-05	9.56048e-07	58.2	9.74392e-06	6.84315e-07
58.7	1.97996e-05	9.57226e-07	58.7	9.49502e-06	7.62123e-07
59.2	2.09162e-05	7.70227e-07	59.2	9.37948e-06	4.83572e-07
59.7	1.97832e-05	9.68849e-07	59.7	1.08878e-05	7.32147e-07
60.2	1.91302e-05	1.03515e-06	60.2	7.98303e-06	6.26928e-07
60.7	1.92157e-05	9.53448e-07	60.7	8.46398e-06	6.33923e-07
61.2	2.02708e-05	7.28775e-07	61.2	7.9622e-06	4.43648e-07
61.7	1.80824e-05	9.43046e-07	61.7	8.26676e-06	7.52439e-07
62.2	1.91829e-05	1.00723e-06	62.2	6.4155e-06	5.74398e-07
62.7	1.59742e-05	8.94453e-07	62.7	5.48852e-06	5.37586e-07
63.2	1.49885e-05	6.44191e-07	63.2	6.99612e-06	6.6149e-07
63.7	1.46398e-05	9.59272e-07	63.7	8.96894e-06	6.98136e-07
64.2	1.52016e-05	8.99991e-07	64.2	9.04266e-06	7.13325e-07
64.7	1.54776e-05	8.92702e-07	64.7	7.3912e-06	6.25484e-07
65.2	1.63368e-05	7.56718e-07	65.2	7.4236e-06	7.09511e-07
65.7	1.54131e-05	1.03922e-06	65.7	7.61077e-06	6.49068e-07
66.2	1.49356e-05	9.10407e-07	66.2	9.61821e-06	7.50073e-07
66.7	1.55938e-05	1.04253e-06	66.7	8.5652e-06	6.77976e-07
67.2	1.65099e-05	7.46002e-07	67.2	8.32194e-06	4.82757e-07
67.7	1.77195e-05	1.57458e-06	67.7	9.4649e-06	1.03812e-06
68.2	1.51478e-05	9.82644e-07	68.2	8.22638e-06	6.85465e-07
68.7	1.24047e-05	8.40481e-07	68.7	7.54614e-06	6.64159e-07
69.2	1.37781e-05	6.57902e-07	69.2	6.79299e-06	4.57615e-07
69.7	1.38274e-05	9.39845e-07	69.7	6.29135e-06	7.95074e-07
70.2	1.38214e-05	9.63472e-07	70.2	7.44994e-06	7.02004e-07
70.7	1.46381e-05	1.00862e-06	70.7	6.91312e-06	6.90792e-07
71.2	1.22753e-05	6.34911e-07	71.2	7.16169e-06	4.74303e-07
71.7	1.10875e-05	8.69626e-07	71.7	5.81644e-06	6.23785e-07
72.2	1.28954e-05	9.70953e-07	72.2	7.54179e-06	7.34202e-07
72.7	1.1354e-05	9.14834e-07	72.7	6.49809e-06	6.94985e-07
73.2	1.175e-05	7.42757e-07	73.2	7.66129e-06	5.54133e-07
73.7	1.24126e-05	1.18243e-06	73.7	7.55344e-06	7.89402e-07
74.2	1.34576e-05	1.05927e-06	74.2	5.95444e-06	6.43703e-07
74.7	1.54083e-05	1.48872e-06	74.7	7.99114e-06	8.07051e-07
75.2	1.71251e-05	1.04574e-06	75.2	9.51852e-06	8.27712e-07
75.7	1.53741e-05	1.22272e-06	75.7	7.56585e-06	8.34618e-07
76.2	1.71589e-05	1.36707e-06	76.2	7.82994e-06	8.41756e-07
76.7	1.75578e-05	1.88292e-06	76.7	9.86184e-06	9.94049e-07
77.2	1.63956e-05	9.75922e-07	77.2	9.96174e-06	7.62704e-07
77.7	1.91287e-05	1.63899e-06	77.7	1.20145e-05	1.31614e-06

## Sheet: Fig2d
2-theta (degrees)	I+ (arb. units)	dI+ (arb. units)	I- (arb. units)	dI- (arb. units)
15.1044	42887.8	1313.58	45905.3	1359
15.2035	45824.8	1357.81	44819	1342.83
15.3026	44765	1071.93	43712.6	1059.25
15.4018	45150.1	1076.53	44970.4	1074.38
15.5009	44149	1064.53	46202.4	1089
15.6	44046.3	1063.29	45483.7	1080.5
15.6991	46944.2	1299.5	42807.3	1240.92
15.7982	42735.4	1239.88	46080.8	1287.49
15.8973	46080.8	1287.49	46296.7	1290.51
15.9965	46404.6	1292.01	45181.5	1274.87
16.0956	47231.9	1303.48	42843.3	1241.44
16.1947	47160	1302.48	43886.5	1256.47
16.2938	45289.4	1276.39	44677.9	1267.74
16.3929	44318.2	1262.63	45433.3	1278.42
16.492	42807.3	1240.92	42987.2	1243.53
16.5911	43960.9	1765.51	39919.3	1682.4
16.6903	44030.4	1258.53	41764.1	1225.71
16.7894	45181.5	1274.87	46080.8	1287.49
16.8885	45289.4	1276.39	41332.4	1219.36
16.9876	45109.6	1273.86	46260.7	1290.01
17.0867	47663.6	1309.42	45397.3	1277.91
17.1858	48239.2	1317.3	48275.2	1317.79
17.285	50433.5	1346.93	46692.4	1296.01
17.3841	48491	1320.74	44282.2	1262.12
17.4832	43778.6	1254.92	45829	1283.97
17.5823	45361.4	1277.4	44390.1	1263.66
17.6814	42807.3	1240.92	43742.6	1254.4
17.7805	43634.7	1252.86	42159.8	1231.5
17.8797	44498	1265.19	43059.1	1244.57
17.9788	43131.1	1245.61	40397.2	1205.48
18.0779	43664.9	1023.8	41648.5	999.884
18.177	44361.1	1031.93	42560.7	1010.77
18.2761	43328.8	1019.86	41384.4	996.709
18.3752	43665.4	1249.63	41698.5	1221.16
18.4743	43093.2	1241.41	42842.9	1237.8
18.5735	41662.8	1220.63	44487.9	1261.34
18.6726	42413.8	1231.59	41984.6	1225.34
18.7717	43844.2	1252.18	43129	1241.93
18.8708	43236.3	1243.47	43450.9	1246.55
18.9699	44309.1	1258.8	41090.6	1212.22
19.069	41448.2	1217.48	42556.8	1233.66
19.1681	44416.4	1260.33	44523.7	1261.85
19.2673	42485.3	1232.62	45560.8	1276.46
19.3664	44595.2	1262.86	43844.2	1252.18
19.4655	46419.1	1288.43	43343.6	1245.01
19.5646	45703.9	1278.46	44344.9	1259.31
19.6637	45310.5	1272.95	46633.7	1291.4
19.7628	46776.7	1293.38	47599.2	1304.7
19.862	46741	1292.88	44487.9	1261.34
19.9611	47313.2	1300.77	45811.2	1279.96
20.0602	43379.3	1245.53	45811.2	1279.96
20.1593	45310.5	1272.95	44023.1	1254.73
20.2584	45382	1273.95	44201.9	1257.28
20.3575	45024.4	1268.92	45060.2	1269.43
20.4566	47563.5	1304.21	43880	1252.69
20.5557	46490.6	1289.42	43307.8	1244.5
20.6549	44559.5	1262.35	44023.1	1254.73
20.754	45042.6	1035.8	42446.2	1005.51
20.8531	44018.3	1023.96	44971.1	1034.98
20.9522	43258.2	1245.65	41249.6	1216.38
21.0513	44370.2	1261.56	44477.8	1263.08
21.1504	43222.4	1245.13	43401.7	1247.71
21.2496	44441.9	1262.58	45446.3	1276.76
21.3487	44298.4	1260.54	44585.4	1264.61
21.4478	48495.1	1318.89	43437.6	1248.23
21.5469	45231.1	1273.73	43365.8	1247.2
21.646	44908.2	1269.18	43007.2	1242.03
21.7451	44728.9	1266.64	41070.2	1213.74
21.8442	43724.5	1252.34	41931.1	1226.39
21.9434	45159.3	1272.72	43796.3	1253.37
22.0425	43186.5	1244.61	43365.8	1247.2
22.1416	44262.6	1260.03	45266.9	1274.24
22.2407	44262.6	1260.03	41536.5	1220.61
22.3398	44047.4	1256.96	42253.9	1231.1
22.4389	45661.5	1279.78	44908.2	1269.18
22.538	45661.5	1279.78	40747.4	1208.96
22.6372	47132.1	1300.23	45589.7	1278.78
22.7363	42576.7	1235.8	44370.2	1261.56
22.8354	46701.7	1294.28	43688.7	1251.83
22.9345	46343	1289.3	43365.8	1247.2
23.0336	43939.8	1255.42	44980	1270.19
23.1327	44119.1	1257.98	43222.4	1245.13
23.2319	43652.8	1251.32	44155	1258.49
23.331	42146.3	1229.53	42397.4	1233.19
23.4301	40819.1	1210.02	41823.5	1224.82
23.5292	43579.4	1037.9	41428.8	1011.97
23.6283	44419.8	1047.86	42986.1	1030.81
23.7274	43879.2	1284.47	42638.4	1266.18
23.8266	44292.8	1290.51	42713.6	1267.29
23.9257	45533.6	1308.46	43352.8	1276.74
24.0248	44688.8	1885.08	42859.9	1846.11
24.1239	43879.2	1284.47	44443.2	1292.7
24.223	43202.4	1274.52	45195.2	1303.59
24.3221	46812	1326.7	44405.6	1292.15
24.4212	44142.4	1288.31	42901.6	1270.08
24.5204	44104.8	1287.77	43841.6	1283.92
24.6195	46624	1324.03	42713.6	1267.29
24.7186	41999.2	1256.65	43728.8	1282.26
24.8177	41623.2	1251.01	42074.4	1257.77
24.9168	43503.2	1278.95	41096.8	1243.08
25.0159	44330.4	1291.06	44292.8	1290.51
25.115	41811.2	1253.83	44894.4	1299.24
25.2142	45420.8	1306.84	43127.2	1273.41
25.3133	43390.4	1277.29	43653.6	1281.16
25.4124	43804	1283.37	43352.8	1276.74
25.5115	44781.6	1297.61	44217.6	1289.41
25.6106	43916.8	1285.02	46285.6	1319.22
25.7097	43540.8	1279.51	44142.4	1288.31
25.8088	43540.8	1279.51	45496	1307.92
25.908	43691.2	1281.71	45007.2	1300.87
26.0071	44706.4	1296.52	43465.6	1278.4
26.1062	44343.1	1059.4	43280.1	1046.62
26.2053	46570.4	1085.68	44090	1056.37
26.3044	44368.4	1059.7	45355.5	1071.42
26.4035	45254.3	1070.23	45355.5	1071.42
26.5026	50293.9	1404.66	50176.2	1403.02
26.6018	55001.6	1468.93	52373.1	1433.4
26.7009	59787.8	1531.51	60847	1545.02
26.8	73283.1	1695.57	71047	1669.5
26.8991	96233.2	1943.01	91721.6	1896.92
26.9982	135032	2301.61	124793	2212.63
27.0973	181913	2671.44	165201	2545.77
27.1965	222046	2951.45	195919	2772.37
27.2956	212631	2888.2	186229	2702.94
27.3947	173165	2606.41	153236	2451.85
27.4938	123969	2205.32	110278	2079.97
27.5929	80580.1	1777.98	79010.8	1760.59
27.692	60258.5	1537.53	55590.1	1476.77
27.7911	48410.8	1378.11	49313.1	1390.9
27.8903	44997.7	1328.64	44762.3	1325.16
27.9894	45390	1334.42	43153.9	1301.14
28.0885	45350.8	1333.85	45468.5	1335.58
28.1876	49234.7	1389.79	45978.5	1343.05
28.2867	46135.4	1345.34	45311.6	1333.27
28.3858	41467	1275.45	44762.3	1325.16
28.485	46096.2	1344.76	42447.7	1290.45
28.5841	43624.7	1308.22	43820.8	1311.15
28.6832	44762.3	1325.16	42526.2	1291.64
28.7823	44449.2	1080.6	44580.6	1082.19
28.8814	44081.5	1076.12	43661.2	1070.98
28.9805	43740	1071.94	43188.3	1065.16
29.0797	44396.7	1079.96	42584.1	1057.68
29.1788	43019.4	1849.55	43576.1	1861.48
29.2779	39858.7	1250.48	40996.4	1268.2
29.377	43546.4	1307.05	42683.4	1294.03
29.4761	42722.6	1294.62	41781	1280.28
29.5752	43742.6	1309.99	41153.3	1270.62
29.6743	46449.5	1349.91	41271	1272.44
29.7735	43703.4	1309.4	44998	1328.65
29.8726	46410.3	1349.34	42448	1290.46
29.9717	45861.1	1341.33	44684.1	1324.01
30.0708	44880.3	1326.91	43781.8	1310.58
30.1699	43703.4	1309.4	42683.4	1294.03
30.269	45821.8	1340.76	43703.4	1309.4
30.3681	44409.5	1319.94	41192.6	1271.23
30.4673	44291.8	1318.19	43546.4	1307.05
30.5664	43075.7	1299.96	41859.5	1281.48
30.6655	42683.4	1294.03	42801.1	1295.81
30.7646	42683.4	1294.03	45508	1336.16
30.8637	43595	1837.31	43285.3	1830.77
30.9628	43468	1305.87	41663.3	1278.47
31.0619	42840.3	1296.41	43624.9	1308.22
31.1611	44998	1328.65	41859.5	1281.48
31.2602	44448.8	1320.52	43075.7	1299.96
31.3593	44095.7	1315.26	42173.3	1286.28
31.4584	41898.7	1282.08	41781	1280.28
31.5575	41322	1029.2	41040.1	1025.68
31.6566	40732.5	1021.83	41527.1	1031.75
31.7557	40424.8	1017.96	44859.5	1072.35
31.8549	40503.8	1245.83	39162.6	1225.03
31.954	42802.9	1280.7	42802.9	1280.7
32.0531	42917.9	1282.42	41653.4	1263.38
32.1522	44297.4	1302.87	39775.7	1234.58
32.2513	42917.9	1282.42	41883.3	1266.87
32.3504	42228.2	1272.07	41883.3	1266.87
32.4496	43684.3	1293.82	41576.7	1262.22
32.5487	45753.6	1324.11	42611.3	1277.83
32.6478	46634.9	1336.8	44718.9	1309.05
32.7469	45332	1317.99	45791.9	1324.66
32.846	44029.2	1298.91	46136.8	1329.64
32.9451	47018.1	1342.28	45791.9	1324.66
33.0442	47899.4	1354.8	43760.9	1294.95
33.1434	41998.2	1268.6	43646	1293.25
33.2425	41461.8	1260.47	42573	1277.26
33.3416	43262.8	1287.56	41921.6	1267.44
33.4407	43875.9	1296.65	43492.7	1290.98
33.5398	41270.2	1257.56	42994.5	1283.56
33.6389	41423.4	1259.89	39775.7	1234.58
33.7381	42573	1277.26	39584.1	1231.6
33.8372	40772	1249.95	41270.2	1257.56
33.9363	42573	1277.26	38817.7	1219.62
34.0354	42534.7	1276.68	40158.9	1240.51
34.1345	40733.7	1249.36	42304.8	1273.22
34.2336	43436.5	1045.22	42505.9	1033.97
34.3327	41701.1	1024.13	42254.4	1030.9
34.4319	41022	1015.76	41525	1021.97
34.531	42967.3	1257.24	43004.1	1257.77
34.6301	40612.9	1222.31	42525.9	1250.76
34.7292	43592.7	1266.35	42820.2	1255.08
34.8283	42636.2	1252.38	44107.7	1273.81
34.9274	46793.2	1312.02	45027.4	1287.02
35.0266	46535.7	1308.4	46535.7	1308.4
35.1257	50876.6	1368.06	51612.3	1377.92
35.2248	56063.5	1436.11	59006.5	1473.32
35.3239	69748.3	1601.82	71550.9	1622.39
35.423	75303.2	1664.39	73721.3	1646.81
35.5221	71219.8	1618.63	73132.7	1640.23
35.6212	58896.1	1471.94	59521.5	1479.74
35.7204	53635.6	1404.67	52311.2	1387.22
35.8195	47234.6	1318.19	47528.9	1322.29
35.9186	45211.3	1289.65	44328.4	1276.99
36.0177	45616	1295.41	44107.7	1273.81
36.1168	47197.8	1317.68	43850.2	1270.09
36.2159	47565.7	1322.8	46756.4	1311.5
36.315	48191.1	1331.47	47860	1326.89
36.4142	46425.3	1306.85	47823.2	1326.38
36.5133	45395.3	1292.27	45763.1	1297.49
36.6124	45873.5	1299.06	44181.3	1274.87
36.7115	43555.9	1265.82	43335.2	1262.61
36.8106	43224.8	1261	39803.6	1210.07
36.9097	44181.3	1274.87	41495.8	1235.52
37.0089	41537.6	1013.72	40498.6	1000.96
37.108	41438.7	1012.51	41191.3	1009.48
37.2071	41374.6	1240.18	42043.7	1250.17
37.3062	41634.8	1244.08	42638.5	1258.98
37.4053	43419.2	1270.46	40742.6	1230.68
37.5044	41114.4	1236.28	41300.2	1239.07
37.6035	42712.9	1260.08	41040	1235.16
37.7026	44051.1	1279.67	41597.6	1243.52
37.8018	46207.2	1310.61	40556.8	1227.87
37.9009	46058.5	1308.5	42266.8	1253.48
38	42861.6	1262.27	40668.3	1229.55
38.0991	41634.8	1244.08	43642.2	1273.72
38.1982	41895	1247.96	43605	1273.17
38.2974	43939.6	1278.05	43344.8	1269.37
38.3965	45017.7	1293.63	42378.3	1255.14
38.4956	48251.8	1339.29	45686.8	1303.21
38.5947	50445	1369.39	45984.2	1307.44
38.6938	55463.5	1435.9	50593.7	1371.41
38.7929	64459.6	1547.97	54943.1	1429.14
38.892	67954	1589.38	59998.8	1493.45
38.9911	72080.3	1636.92	60630.7	1501.29
39.0903	64125.1	1543.95	54311.1	1420.9
39.1894	52006.3	1390.42	46541.8	1315.35
39.2885	46058.5	1308.5	41634.8	1244.08
39.3876	42973.1	1263.91	43382	1269.91
39.4867	43642.2	1273.72	39813.3	1216.56
39.5858	41838.1	1243.51	42281.6	1250.08
39.685	43443.5	1032.91	41135.1	1005.09
39.7841	44646.9	1047.11	41699.9	1011.97
39.8832	45334.5	1055.15	45285.4	1054.58
39.9823	50597.4	1367.5	50597.4	1367.5
40.0814	56732.7	1448.04	54441.2	1418.49
40.1805	64457.2	1543.47	65455.1	1555.37
40.2796	78243.1	1700.54	76284.2	1679.11
40.3788	108106	1998.89	107774	1995.81
40.4779	147062	2331.37	138856	2265.4
40.577	176814	2556.35	166096	2477.66
40.6761	171492	2517.58	158815	2422.74
40.7752	132389	2212.01	127325	2169.3
40.8743	92842	1852.4	87409	1797.38
40.9734	63348.4	1530.14	66231.3	1564.57
41.0726	53332.4	1403.97	51188.8	1375.47
41.1717	45607.9	1298.32	47123.2	1319.71
41.2708	44425.2	1281.38	42872.9	1258.79
41.3699	44573.1	1283.51	41727.2	1241.86
41.469	43427.3	1266.9	43427.3	1266.9
41.5681	44129.5	1277.11	41024.9	1231.36
41.6673	42540.3	1253.9	42022.8	1246.25
41.7664	44040.8	1823.98	39961.5	1737.46
41.8655	43205.6	1263.67	39213.9	1203.88
41.9646	41098.9	1232.47	41246.7	1234.69
42.0637	41098.9	1232.47	39805.3	1212.92
42.1628	41394.5	1236.9	43242.5	1264.21
42.2619	42688.1	1256.08	43390.3	1266.37
42.3611	41857.9	1016.1	40402.6	998.28
42.4602	42351.2	1022.07	41413.9	1010.7
42.5593	42597.9	1025.04	41561.9	1012.5
42.6584	42337.8	1245.23	41019.3	1225.69
42.7575	41019.3	1225.69	43802.8	1266.59
42.8566	45450.9	1290.2	43656.3	1264.47
42.9558	47062.4	1312.87	45963.6	1297.46
43.0549	46732.8	1308.27	45670.6	1293.31
43.154	45670.6	1293.31	45487.5	1290.72
43.2531	44498.7	1276.61	44938.2	1282.9
43.3522	46220	1301.07	46842.6	1309.8
43.4513	50065.6	1354.11	51164.3	1368.89
43.5504	55376.1	1424.12	68853.9	1588
43.6496	63470.1	1524.65	88191.6	1797.21
43.7487	72186.7	1625.97	107969	1988.54
43.8478	69916	1600.2	111924	2024.64
43.9469	64422.3	1536.04	99362	1907.64
44.046	58562.4	1464.52	75812.5	1666.31
44.1451	51567.2	1374.27	59478	1475.92
44.2443	48051.2	1326.59	50212.1	1356.09
44.3434	47648.4	1321.02	48307.6	1330.13
44.4425	47831.5	1323.56	47282.1	1315.93
44.5416	47245.5	1315.42	46952.5	1311.34
44.6407	48600.6	1334.15	45267.8	1287.6
44.7398	46036.9	1298.49	45341	1288.64
44.8389	46696.1	1307.75	42667.4	1250.07
44.938	44607.2	1077.45	44112.7	1071.47
45.0372	44320.9	1073.99	44138.7	1071.78
45.1363	42655.3	1053.62	43566.2	1064.81
45.2354	44893.4	1080.91	41900.6	1044.26
45.3345	43567.8	1330.66	45477.9	1359.52
45.4336	44868.3	1350.38	43242.6	1325.69
45.5327	43567.8	1330.66	44299.3	1341.79
45.6319	45884.3	1365.58	43161.3	1324.44
45.731	42267.2	1310.65	43039.4	1322.57
45.8301	44787	1349.15	44583.8	1346.09
45.9292	40885.4	1289.05	43445.8	1328.8
46.0283	43811.6	1334.38	41169.9	1293.53
46.1274	45030.9	1352.82	41820.2	1303.7
46.2266	42104.7	1308.13	44177.4	1339.94
46.3257	43323.9	1326.93	41373.1	1296.71
46.4248	43445.8	1328.8	43649.1	1331.9
46.5239	43527.1	1330.04	44136.8	1339.32
46.623	44339.9	1342.4	42551.7	1315.06
46.7221	41738.9	1302.43	40682.2	1285.84
46.8212	42592.4	1315.68	41088.6	1292.25
46.9203	42389.2	1312.54	44502.5	1344.86
47.0195	43527.1	1330.04	44787	1349.15
47.1186	45315.3	1357.09	44177.4	1339.94
47.2177	47835.1	1394.31	45640.5	1361.95
47.3168	45640.5	1361.95	47103.6	1383.61
47.4159	45234.1	1355.87	45274.7	1356.48
47.515	48079	1397.86	44949.6	1351.6
47.6142	46615.9	1376.42	44583.8	1346.09
47.7133	47118.7	1114.63	44534.7	1083.64
47.8124	45853	1099.56	48911.7	1135.64
47.9115	49122.6	1138.09	46354	1105.55
48.0106	51186	1447.18	49835.7	1427.96
48.1097	54500.2	1493.3	50367.7	1435.56
48.2088	51636	1453.53	49385.7	1421.5
48.308	48158.2	1403.72	47626.3	1395.95
48.4071	46889.8	1385.12	46685.2	1382.09
48.5062	46621	1870.84	46621	1870.84
48.6053	46562.4	1380.27	45048.6	1357.65
48.7044	45498.6	1364.41	46357.9	1377.24
48.8035	49508.4	1423.27	49508.4	1423.27
48.9027	52249.8	1462.14	49140.2	1417.96
49.0018	57077.9	1528.2	54131.9	1488.24
49.1009	60433	1572.47	59778.3	1563.93
49.2	77004	1775.02	74017.1	1740.26
49.2991	85880.3	2779.02	85880.3	2779.02
49.3982	132445	2327.9	121971	2233.96
49.4973	206258	2905.04	195210	2826.17
49.5965	287599	3430.36	269309	3319.5
49.6956	313622	3582.2	289808	3443.52
49.7947	263090	3280.95	237027	3114.19
49.8938	174261	2670.22	164442	2593.9
49.9929	108591	2107.87	106954	2091.93
50.092	76881.2	1773.61	73321.5	1732.06
50.1912	60392.1	1571.94	58632.7	1548.88
50.2903	50940.5	1443.7	49181.1	1418.55
50.3894	47218.2	1123.92	49625.9	1152.22
50.4885	46709.9	1117.86	47378.7	1125.83
50.5876	47619.5	1128.69	45613	1104.65
50.6867	46192.7	1326.3	45811.9	1320.83
50.7858	48515.7	1359.24	46840.1	1335.57
50.885	46154.6	1325.76	43945.9	1293.65
50.9841	46954.3	1337.19	48477.6	1358.71
51.0832	45507.2	1316.43	44364.8	1299.8
51.1823	44859.9	1307.03	43755.5	1290.84
51.2814	44936	1308.14	42041.8	1265.31
51.3805	41204.1	1252.64	42803.5	1276.72
51.4796	43869.8	1292.53	41737.2	1260.72
51.5788	42232.2	1268.17	42041.8	1265.31
51.6779	42308.4	1269.32	41394.5	1255.53
51.777	43260.4	1283.52	41889.5	1263.02
51.8761	44022.1	1294.77	43222.4	1282.95
51.9752	43070	1280.69	42384.6	1270.46
52.0743	44441	1300.91	42079.9	1265.88
52.1735	43869.8	1292.53	42041.8	1265.31
52.2726	43070	1280.69	42993.9	1279.56
52.3717	45012.2	1309.25	42041.8	1265.31
52.4708	45926.1	1322.47	44174.4	1297.01
52.5699	47754.1	1348.53	48934.6	1365.1
52.669	52552.3	1414.66	52818.9	1418.24
52.7681	62034.6	1537	61958.4	1536.05
52.8673	75667.7	1697.51	73002	1667.34
52.9664	94175.2	1893.76	88463	1835.43
53.0655	126228	1777.15	125978	1775.39
53.1646	176944	2104.09	172165	2075.48
53.2637	278452	2639.5	266767	2583.53
53.3628	494502	3517.47	460925	3395.96
53.462	985692	6081.97	909023	5840.65
53.5611	1492265	10739.1	1361811	10258.9
53.6602	1616075	7787.61	1500416	7503.77
53.7593	1608419	7769.15	1467917	7422.06
53.8584	1165447	6613.33	1069640	6335.67
53.9575	688476	5082.97	632935	4873.64
54.0566	365854	3705.33	344763	3596.95
54.1557	199908	2738.98	191089	2677.88
54.2549	122452	2143.66	114233	2070.47
54.354	83911	1774.53	76067.8	1689.56
54.4531	60681.6	1509.05	62182.7	1527.6
54.5522	51074.6	1384.45	51262.3	1386.99
54.6513	46383.7	1319.34	48710.4	1352.02
54.7504	45302.4	1817.92	47199.1	1855.59
54.8496	45558.1	1307.55	44357.2	1290.2
54.9487	42631	1264.84	41842.9	1253.1
55.0478	42818.6	1267.62	41918	1254.22
55.1469	42480.9	1262.61	42668.5	1265.4
55.246	41205	1243.51	42443.4	1262.06
55.3451	40379.4	1230.99	41617.8	1249.72
55.4442	40867.2	1238.4	41242.5	1244.07
55.5434	46946.6	1327.32	43269	1274.27
55.6425	43456.6	1277.03	42518.4	1263.17
55.7416	42893.7	1268.73	45070.3	1300.53
55.8407	47656.7	1104.72	46658	1093.08
55.9398	54084.3	1176.86	51113.8	1144.08
56.0389	65608	1296.18	63047.2	1270.64
56.138	81116	1762.56	78818.1	1737.41
56.2372	97469.5	1932.08	95746	1914.92
56.3363	101338	1970.04	93141.7	1888.7
56.4354	81269.2	1764.22	79737.3	1747.52
56.5345	64149.8	1567.43	62349.8	1545.28
56.6336	51588	1405.61	50860.3	1395.66
56.7327	44770.8	1309.45	47107.1	1343.18
56.8319	44387.9	1303.84	41668.7	1263.27
56.931	42204.8	1271.37	41821.9	1265.59
57.0301	42358	1273.67	39485.7	1229.73
57.1292	42626.1	1277.7	39217.6	1225.55
57.2283	41247.4	1256.87	42741	1279.42
57.3274	42664.4	1278.27	42166.6	1270.79
57.4265	41055.9	1253.94	41017.6	1253.36
57.5257	38719.7	1217.74	37455.8	1197.71
57.6248	37226.1	1194.03	38796.3	1218.95
57.7239	42013.4	1268.48	40251.6	1241.6
57.823	39370.8	1227.94	41707	1263.85
57.9221	40596.3	1246.91	38796.3	1218.95
58.0212	41860.2	1266.17	38451.6	1213.52
58.1204	43660.2	1293.1	38643.1	1216.54
58.2195	40289.9	1242.19	40443.1	1244.55
58.3186	43315.5	1287.99	41438.9	1259.78
58.4177	40558	1246.32	40098.4	1239.24
58.5168	40924.1	1024.7	39076.7	1001.31
58.6159	42181.3	1040.33	39128	1001.97
58.715	40590.5	1020.52	40231.3	1015.99
58.8142	40685.9	1268.96	41160.9	1276.34
58.9133	39063.2	1243.4	40092.3	1259.67
59.0124	39498.6	1250.31	40052.7	1259.05
59.1115	39221.6	1245.91	36807.3	1206.96
59.2106	41160.9	1276.34	38509.2	1234.55
59.3097	40448.5	1265.25	38034.2	1226.91
59.4089	39182	1245.29	39023.7	1242.77
59.508	39300.7	1247.17	39102.8	1244.03
59.6071	39063.2	1243.4	39340.3	1247.8
59.7062	39736.1	1254.06	38984.1	1242.14
59.8053	40052.7	1259.05	41081.7	1275.12
59.9044	40013.1	1258.42	42031.6	1289.77
60.0035	41833.7	1286.73	39498.6	1250.31
60.1026	42189.9	1292.2	42546.1	1297.64
60.2018	42744	1300.66	41121.3	1275.73
60.3009	41754.5	1285.52	41437.9	1280.63
60.4	40844.2	1271.42	42981.4	1304.27
60.4991	43456.4	1311.45	42308.6	1294.02
60.5982	42348.2	1294.62	40013.1	1258.42
60.6974	41002.6	1273.89	41437.9	1280.63
60.7965	41081.7	1275.12	41279.6	1278.18
60.8956	45356.1	1339.81	42348.2	1294.62
60.9947	45593.6	1343.31	44999.9	1334.54
61.0938	50382.5	1412.1	49393	1398.16
61.1929	57784.8	1255.89	55710.3	1233.15
61.292	61248.4	1605.14	57925.2	1560.99
61.3912	58439.9	1262.99	55764.9	1233.75
61.4903	55090	1507.76	55090	1507.76
61.5894	56245.4	1523.49	52572.8	1472.91
61.6885	56534.3	1527.4	50633.3	1445.49
61.7876	52696.6	1474.64	53810.8	1490.15
61.8867	67882.4	1673.69	66066.7	1651.15
61.9858	91197.7	1939.94	88474.1	1910.75
62.085	108323	2114.25	110056	2131.1
62.1841	115091	2179.29	109272	2123.49
62.2832	98006.6	2011.05	98377.9	2014.86
62.3823	80303.5	1820.38	76795.9	1780.18
62.4814	67387.2	1667.57	65447.7	1643.4
62.5805	59505.4	1567.02	57235.8	1536.84
62.6797	54636.1	1501.54	55585.2	1514.52
62.7788	52366.4	1470.02	51912.5	1463.63
62.8779	53521.9	1486.15	53645.7	1487.86
62.977	60454.6	1579.47	55874.1	1518.45
63.0761	65158.9	1639.77	63879.6	1623.59
63.1752	82160.4	1841.31	78983	1805.35
63.2743	109355	2124.29	103124	2062.88
63.3734	165064	2609.89	146783	2461.12
63.4726	251103	3219.01	224652	3044.74
63.5717	326413	3670.12	291874	3470.51
63.6708	340733	3749.75	292740	3475.66
63.7699	273758	3361.08	232410	3096.87
63.869	190318	2802.44	161474	2581.35
63.9681	134102	1901.82	121749	1812.11
64.0673	103085	1667.43	92350.1	1578.23
64.1664	94157.2	1593.6	86605.2	1528.35
64.2655	98048.8	2012.34	98627	2018.27
64.3646	118452	2211.83	115850	2187.4
64.4637	162437	2590.14	162561	2591.13
64.5628	250946	3219.37	258504	3267.49
64.662	398803	4058.45	403016	4079.83
64.7611	543729	4738.84	558969	4804.79
64.8602	585030	4915.52	605887	5002.38
64.9593	497306	4532.03	509160	4585.72
65.0584	350688	3805.76	350481	3804.64
65.1575	211462	2955.27	215964	2986.56
65.2566	144901	3358.91	148716	3402.85
65.3558	109737	2128.91	106598	2098.24
65.4549	80124.1	1819.12	78472.1	1800.27
65.554	67031.7	1663.88	64801.4	1635.96
65.6531	55880.4	1519.18	57738.9	1544.24
65.7522	52700.2	1475.32	52204.6	1468.37
65.8513	49933	1436.07	50098.2	1438.44
65.9504	48983.1	1422.34	43366.2	1338.31
66.0496	43779.2	1344.67	44976.9	1362.94
66.1487	43985.7	1347.83	41838	1314.52
66.2478	43861.8	1345.93	41755.4	1313.22
66.3469	43531.4	1340.86	43655.3	1342.76
66.446	43283.6	1337.03	42540.1	1325.5
66.5451	45018.2	1363.56	43944.4	1347.2
66.6442	48063	1128.48	43028.8	1067.74
66.7434	45996.3	1103.95	46817.7	1113.76
66.8425	45916.8	1102.99	49361.3	1143.62
66.9416	47245.4	1338.44	48231.3	1352.34
67.0407	47776.2	1345.94	48231.3	1352.34
67.1398	48041.7	1349.68	48155.4	1351.27
67.2389	52023	1404.49	51757.6	1400.9
67.338	55928.6	1456.26	56307.7	1461.18
67.4372	58393.2	1488	56914.4	1469.03
67.5363	63057.1	1546.28	63208.7	1548.14
67.6354	70071.8	1630.02	70906	1639.69
67.7345	84101.4	1785.76	80157.9	1743.39
67.8336	104577	1991.31	103970	1985.53
67.9327	143898	2335.86	146628	2357.92
68.0319	216624	2865.98	217154	2869.49
68.131	338680	3583.57	340159	3591.39
68.2301	474843	4243.22	479355	4263.34
68.3292	549692	4565.42	551740	4573.91
68.4283	482995	4279.49	483602	4282.18
68.5274	350776	3647	340273	3591.99
68.6265	216206	2863.22	209685	2819.71
68.7257	132977	2245.48	136655	2276.32
68.8248	88120.6	1827.93	89561.5	1842.81
68.9239	66621.3	1589.38	67341.8	1597.95
69.023	54677.3	1439.87	55928.6	1456.26
69.1221	47435	1341.13	51302.6	1394.73
69.2212	45122	1308.02	42695.3	1272.36
69.3204	45588.6	1082.07	44073.2	1063.94
69.4195	42326.7	1042.64	41710.3	1035.02
69.5186	41658.9	1034.39	41684.6	1034.7
69.6177	42196.9	1271.7	38862.5	1220.43
69.7168	42158.5	1271.13	38709.2	1218.02
69.8159	38172.6	1209.55	39629	1232.4
69.915	42120.2	1270.55	41622	1263.01
70.0142	42963.4	1283.2	40203.9	1241.31
70.1133	42081.9	1269.97	41698.6	1264.17
70.2124	43461.6	1290.62	38824.2	1219.83
70.3115	40970.4	1253.09	43270	1287.78
70.4106	39667.3	1233	41353.7	1258.94
70.5097	41851.9	1266.5	42810.1	1280.91
70.6089	42196.9	1271.7	43346.6	1288.91
70.708	42656.8	1278.62	44764.7	1309.83
70.8071	46834.3	1339.76	48252.4	1359.9
70.9062	47179.2	1344.69	45492.9	1320.44
71.0053	51471.7	1404.53	49172.2	1372.8
71.1044	52238.3	1414.95	51778.3	1408.71
71.2035	59405.2	1508.89	56684.1	1473.93
71.3026	76000.4	1706.69	69484.9	1631.89
71.4018	98306.1	1941.05	91369.1	1871.31
71.5009	135636	2279.99	121915	2161.6
71.6	181818	2639.76	153074	2422.13
71.6991	190288	2700.55	173846	2581.25
71.7982	173042	2575.26	151541	2409.97
71.8974	134141	2267.39	115170	2100.95
71.9965	96786.8	1610.43	84862.6	1507.97
72.0956	71518.2	1384.34	65649.9	1326.33
72.1947	60907.1	1277.52	58173.9	1248.53
72.2938	54309.8	1510.94	52586.3	1486.77
72.3929	50442.5	1456.15	52081.9	1479.62
72.492	50862.9	1462.2	51619.5	1473.04
72.5911	53721.3	1502.73	53174.8	1495.07
72.6903	58303.2	1565.5	54562	1514.44
72.7894	67172.6	1680.37	66205.8	1668.23
72.8885	77807.6	1808.5	78984.6	1822.13
72.9876	103575	2086.58	102104	2071.71
73.0867	137372	2403.01	143551	2456.47
73.1858	173144	2697.81	170748	2679.08
73.285	182182	2767.32	180500	2754.52
73.3841	157255	2571.04	156708	2566.57
73.4832	121735	2262.12	120347	2249.19
73.5823	89073.1	1935	88316.4	1926.76
73.6814	70451.4	1720.89	66584.1	1672.99
73.7805	54814.2	1517.94	57756.7	1558.15
73.8796	53637.2	1501.55	52250	1482.01
73.9788	48845.2	1432.91	48593	1429.2
74.0779	47289.9	1409.91	47878.4	1418.66
74.177	48298.7	1424.87	44305.3	1364.7
74.2761	45062	1376.3	47331.9	1410.54
74.3752	49854	1447.63	49349.6	1440.29
74.4743	50274.4	1453.72	51577.5	1472.44
74.5734	54099.6	1508.01	51199.2	1467.03
74.6726	57838.3	1271.25	55658.8	1247.07
74.7717	66751.5	1365.69	64404.4	1341.47
74.8708	80889.8	1503.38	77955.9	1475.87
74.9699	93640.3	2007.86	85331.1	1916.71
75.069	101993	2095.49	99323.3	2067.89
75.1681	96783.2	2041.28	90023.9	1968.7
75.2673	84039.5	1902.14	74783.1	1794.34
75.3664	68282.1	1714.57	66516.9	1692.26
75.4655	54246.8	1528.23	52696.9	1506.24
75.5646	49338.8	1457.46	47573.6	1431.15
75.6637	44043.2	1377.02	44904.3	1390.42
75.7628	41158.7	1331.17	43096.1	1362.14
75.8619	42579.4	1353.95	41417	1335.34
75.9611	42148.9	1347.09	40039.3	1312.94
76.0602	41503.1	1336.72	40340.7	1317.87
76.1593	41460.1	1336.03	38618.6	1289.44
76.2584	39221.3	1299.46	41546.2	1337.42
76.3575	40039.3	1312.94	41460.1	1336.03
76.4566	43354.4	1366.21	40771.2	1324.89
76.5558	42192	1347.77	43268.3	1364.86
76.6549	43871	1374.33	43569.7	1369.6
76.754	43397.4	1366.89	41460.1	1336.03
76.8531	42321.1	1349.83	43053	1361.46
76.9522	44990.4	1391.75	44732.1	1387.75
77.0513	43784.9	1372.98	47401.4	1428.56
77.1504	46023.7	1407.64	48520.8	1445.33
77.2496	51233.1	1485.17	49381.8	1458.09
77.3487	53876.4	1266.02	53549.1	1262.16
77.4478	57535.6	1308.3	57267.8	1305.25
77.5469	63455.7	1373.96	63396.2	1373.32
77.646	70800.6	1778.37	72632	1801.22
77.7451	86256.1	1962.9	85139.3	1950.15
77.8443	108323	2199.7	104481	2160.34
77.9434	139770	2498.68	136152	2466.12
78.0425	193194	2937.65	187834	2896.61
78.1416	277217	3518.95	264977	3440.39
78.2407	379196	4115.62	347436	3939.5
78.3398	429896	4382.13	399074	4222.12
78.4389	382591	4134.01	361016	4015.75
78.538	299104	3655.23	272571	3489.34
78.6372	209722	3060.73	194534	2947.82
78.7363	134722	2453.14	135124	2456.8
78.8354	98763.4	2100.4	94251.9	2051.86
78.9345	74954.8	1829.8	70398.5	1773.31
79.0336	62894.1	1676.13	59097.2	1624.75
79.1327	54675	1562.78	50029.4	1494.91
79.2319	50163.4	1496.91	46232.5	1437.07
79.331	50699.4	1504.89	45830.5	1430.81
79.4301	47527.9	1457.06	45517.8	1425.92
79.5292	43373.7	1391.93	43641.7	1396.22
79.6283	45473.2	1425.22	41989	1369.53
79.7274	44937.1	1416.79	41989	1369.53
79.8265	46813.2	1446.07	46455.9	1440.54
79.9257	48510.7	1472.05	43061	1386.9
80.0248	46411.2	1439.84	42569.7	1378.97
80.1239	44685	1116.08	43068.2	1095.7
80.223	44908	1118.86	42120.4	1083.58
80.3221	45322.5	1377.85	44275.3	1361.83
80.4212	46746.7	1399.33	46327.8	1393.04
80.5203	45657.6	1382.93	46244.1	1391.78
80.6195	47416.9	1409.32	48757.3	1429.1
80.7186	50055.8	1448.01	49930.2	1446.19
80.8177	49930.2	1446.19	50432.8	1453.45
80.9168	57763.2	1555.5	58977.9	1571.77
81.0159	66936.6	1674.46	62999.2	1624.47
81.115	75314.1	1776.16	74853.4	1770.72
81.2142	99483.4	2041.36	93828.5	1982.49
81.3133	121642	2257.28	119045	2233.05
81.4124	150922	2514.31	147989	2489.77
81.5115	158336	2575.33	157205	2566.11
81.6106	148785	2496.45	144429	2459.63
81.7097	121432	2255.33	122312	2263.49
81.8089	94582.5	1990.44	94289.3	1987.35
81.908	75272.2	1775.66	74183.2	1762.77
82.0071	65470.5	1656.02	64213.9	1640.05
82.1062	60737.2	1595.04	56003.9	1531.62
82.2053	61114.2	1599.98	57721.3	1554.93
82.3044	56757.9	1541.9	59271.1	1575.67
82.4035	57679.4	1554.37	58014.5	1558.88
82.5027	58936	1571.21	59857.6	1583.44
82.6018	60579.1	2119.39	61839.6	2141.33
82.7009	69617.4	1707.66	69114.8	1701.49
82.8	74775.6	1434.29	74583.1	1432.44
82.8991	88476.3	1560.16	87761	1553.84
82.9982	104020	1691.66	105231	1701.48
83.0974	136739	2294.97	133580	2268.31
83.1965	182421	2650.75	171983	2573.8
83.2956	251291	3111.15	235537	3012.05
83.3947	345814	3649.67	329098	3560.36
83.4938	471807	4262.98	443458	4132.93
83.5929	569373	4683.06	532164	4527.46
83.692	573725	4700.93	539984	4560.6
83.7912	499501	4386.32	457748	4198.99
83.8903	366036	3754.86	352362	3684.06
83.9894	255413	3136.56	234112	3002.92
84.0885	168940	2550.93	162238	2499.81
84.1876	120600	2155.29	112704	2083.53
84.2867	89939.5	1861.26	86896.6	1829.5
84.3858	73684.9	1684.69	69409.4	1635.09
84.485	59702.9	1516.45	58547.3	1501.71
84.5841	54079.2	1443.27	54156.3	1444.3
84.6832	47800.8	1356.9	45720.8	1327.06
84.7823	48109	1361.27	45797.9	1328.17
84.8814	43987.5	1301.66	44026.1	1302.23
84.9805	46298.6	1335.41	43987.5	1301.66
85.0797	44642.3	1311.31	45297.1	1320.89
85.1788	47261.6	1349.23	45643.8	1325.94
85.2779	47877.8	1358	45566.8	1324.82
85.377	49264.5	1377.52	48301.6	1363.99
85.4761	48242.3	1112.04	49011.3	1120.86
85.5752	50446.8	1137.16	52241.2	1157.21
85.6743	52420.6	1159.19	54573.8	1182.76
85.7734	54887.6	1466.41	55396.9	1473.2
85.8726	60333.3	1537.43	57669.2	1503.11
85.9717	63545.9	1577.84	60842.6	1543.91
86.0708	68286.3	1635.63	66601.7	1615.33
86.1699	76944.6	1736.23	73967.1	1702.31
86.269	93634.2	1915.29	86543	1841.34
86.3681	115064	2123.19	106876	2046.25
86.4673	143820	2373.72	131323	2268.24
86.5664	190559	2732.33	175593	2622.84
86.6655	251206	3137.14	229149	2996.24
86.7646	304135	3451.84	262176	3204.9
86.8637	306877	3467.37	274086	3276.89
86.9628	276828	3293.24	238434	3056.34
87.0619	219590	2933.08	192636	2747.18
87.1611	167719	2563.36	149815	2422.68
87.2602	122312	2189.04	109227	2068.63
87.3593	92027.9	1898.79	85994.6	1835.5
87.4584	79256	1762.12	70872.1	1666.31
87.5575	69344.1	1648.25	67698.7	1628.58
87.6566	72595.9	1686.45	68482.2	1637.97
87.7558	68874	1642.65	69931.8	1655.22
87.8549	76200.2	1727.81	75769.2	1722.92
87.954	77845.6	1746.37	74437.2	1707.71
88.0531	79021	1759.5	72909.3	1690.09
88.1522	70088.5	1657.07	68521.4	1638.44
88.2513	67072.9	1308.63	62885.7	1267.12
88.3504	59872.9	1236.4	60434.6	1242.19
88.4496	56348.8	1452.98	55599.4	1443.29
88.5487	57360.3	1465.97	56498.6	1454.91
88.6478	60095.3	1500.51	58072.2	1475.04
88.7469	56198.9	1451.05	55599.4	1443.29
88.846	62268.4	1527.4	61743.8	1520.95
88.9451	65415.5	1565.52	63991.8	1548.39
89.0443	67888.3	1594.83	71222.7	1633.53
89.1434	80252	1733.99	78303.8	1712.81
89.2425	92990.4	1866.54	89468.6	1830.85
89.3416	109812	2837.24	96397.4	2658.29
89.4407	129782	2205.09	125324	2166.88
89.5398	170695	2528.88	160616	2453.09
89.6389	211907	2817.68	202616	2755.21
89.7381	283692	3260.18	266757	3161.38
89.8372	387585	3810.67	352667	3634.97
89.9363	486870	4270.95	454087	4124.66
90.0354	559629	4578.97	501219	4333.43
90.1345	541383	4503.71	499758	4327.11
90.2336	458808	4146.04	424826	3989.55
90.3327	362558	3685.59	323593	3481.91
90.4319	259489	3118.01	238733	2990.71
90.531	187142	2647.92	168447	2512.17
90.6301	131168	2216.83	126522	2177.22
90.7292	100034	1935.94	91491.8	1851.44
90.8283	91679.1	1853.33	82874.6	1762.09
90.9274	81023.9	1436.36	76211.3	1393.05
91.0266	80489.2	1431.61	73384.9	1366.97
91.1257	77790.1	1407.4	71831.7	1352.43
91.2248	75354	1695.17	66735.6	1595.29
91.3239	70205.8	1636.24	61091.7	1526.34
91.423	61625.5	1532.99	56248.6	1464.59
91.5221	58841.7	1497.97	52663.9	1417.15
91.6212	56401.1	1466.57	47439.5	1345.02
91.7203	51176.7	1397	46448	1330.89
91.8195	47973.3	1352.57	47401.3	1344.48
91.9186	48697.9	1362.75	45265.8	1313.85
92.0177	50108.9	1382.35	48011.5	1353.11
92.1168	49231.8	1370.19	47020	1339.06
92.2159	46791.2	1335.8	48850.4	1364.88
92.315	50261.4	1384.45	48049.6	1353.64
92.4142	49689.4	1376.55	51252.9	1398.04
92.5133	50452.1	1387.07	50986	1394.39
92.6124	50909.7	1393.35	49269.9	1370.73
92.7115	54303.7	1439.05	55257.1	1451.62
92.8106	58193.4	1489.69	58079	1488.23
92.9097	57278.2	1477.93	59871.3	1511.02
93.0088	62502.6	1543.86	64714.4	1570.94
93.108	69138.1	1623.75	70053.3	1634.46
93.2071	76955.7	1713.09	75239.6	1693.88
93.3062	85078.3	1801.23	85154.6	1802.04
93.4053	97433.9	1927.59	100256	1955.31
93.5044	122946	2165.29	119628	2135.88
93.6035	150721	1954.94	148084	1937.77
93.7027	201333	2259.46	195222	2224.91
93.8018	254431	2539.99	244491	2489.88
93.9009	321217	3528.79	313813	3487.88
94	431042	4087.77	404099	3957.95
94.0991	573236	4714.04	551062	4621.97
94.1982	740241	5356.9	702560	5218.78
94.2973	831458	5677.37	807501	5594.98
94.3965	855416	5758.58	810369	5604.9
94.4956	772688	5473.05	748847	5387.95
94.5947	636464	4967.22	614949	4882.55
94.6938	478763	4308.11	463683	4239.72
94.7929	348353	3674.83	330909	3581.63
94.892	243026	3069.39	235621	3022.28
94.9912	173208	2591.26	161306	2500.65
95.0903	120796	2163.97	117035	2130.03
95.1894	93891.8	1907.83	93387.9	1902.71
95.2885	78966.8	1749.64	75788	1714.06
95.3876	73655.8	1689.78	70089.4	1648.36
95.4867	68965.1	1635.09	70360.7	1651.55
95.5858	71213.6	1661.53	66484.1	1605.41
95.685	78462.9	1744.05	71601.2	1666.05
95.7841	83386.2	1797.93	85634.6	1822.01
95.8832	96838.1	1937.54	93465.4	1903.5
95.9823	113740	2099.83	110251	2067.37
96.0814	138706	2318.86	136031	2296.39
96.1805	169874	2566.2	166850	2543.25
96.2797	199067	2258.92	189198	2202.21
96.3788	208782	2313.38	202476	2278.18
96.4779	211755	2329.8	200349	2266.18
96.577	199882	2750.01	185732	2650.88
96.6761	169501	2532.4	161707	2473.5
96.7752	146081	2350.95	136925	2276.08
96.8743	124780	2172.8	117289	2106.57
96.9734	111727	2056.01	105446	1997.39
97.0726	109192	2032.55	94057.9	1886.45
97.1717	116380	2098.39	102344	1967.79
97.2708	128374	2203.87	112067	2059.14
97.3699	141730	2315.68	123456	2161.24
97.469	146270	2352.47	128261	2202.89
97.5681	142752	2324.01	125839	2182
97.6673	128034	2200.95	111916	2057.75
97.7664	115926	2094.3	97500.9	1920.66
97.8655	95230.8	1898.17	80664.3	1746.98
97.9646	79869.7	1738.35	71470.4	1644.41
98.0637	68746.2	1612.77	64849.2	1566.39
98.1628	54633.8	1437.73	53082.5	1417.17
98.2619	50244.9	1378.77	47180.3	1336.06
98.3611	47445.1	1339.81	46461.4	1325.85
98.4602	46839.8	1331.23	43548.1	1283.61
98.5593	45023.7	1305.17	43813	1287.5
98.6584	45175	1307.36	45364.2	1310.1
98.7575	47369.4	1338.74	42867.1	1273.53
98.8566	46726.3	1329.62	44645.3	1299.68
98.9557	47320.1	1087.32	48769.2	1103.84
99.0549	50018.4	1117.89	48894.1	1105.25
99.154	52117.1	1141.1	50717.9	1125.68
99.2531	55238.3	1435.37	51806.9	1390.07
99.3522	58930.8	1482.57	56320	1449.35
99.4513	65756.4	1566.07	58968.1	1483.04
99.5504	70344	1619.78	69075.9	1605.11
99.6496	79705.8	1724.2	73178.7	1652.1
99.7487	82092.9	1749.83	80004.2	1727.42
99.8478	86978.9	1801.15	81906.4	1747.84
99.9469	83398.3	1763.69	77729	1702.68
100.046	74521.4	1667.18	71761.3	1636.02
100.145	63966.1	1544.61	69075.9	1605.11
100.244	59191.9	1485.85	60646.5	1503.99
100.343	54828.1	1430.03	53037.8	1406.49
100.442	50501.5	1372.44	48860.4	1349.96
100.542	47144.7	1326.05	46659.8	1319.21
100.641	47219.3	1327.1	44645.7	1290.42
100.74	43377.6	1271.97	40841.3	1234.22
100.839	44048.9	1281.77	40319.1	1226.31
100.938	46436	1316.04	43116.5	1268.13
101.037	45839.2	1307.56	43116.5	1268.13
101.136	45354.4	1300.63	42594.3	1260.43
101.235	44384.6	1286.65	42482.4	1258.77
101.335	44347.3	1286.11	43452.2	1273.06
101.434	43303	1270.87	42519.7	1259.33
101.533	44944.1	1294.73	41885.7	1249.9
101.632	44228.7	1046.85	43435.8	1037.42
101.731	43757.9	1041.27	43039.3	1032.68
101.83	42221.7	1022.82	43956.1	1043.62
101.929	44064.4	1274.16	45022.3	1287.93
102.028	40711.7	1224.72	43843.4	1270.96
102.127	45096	1288.98	42996	1258.61
102.227	44359.2	1278.41	45722.4	1297.9
102.326	46532.9	1309.36	44764.4	1284.24
102.425	44985.5	1287.4	46385.5	1307.28
102.524	49333	1348.18	46754	1312.46
102.623	48780.3	1340.61	48338.2	1334.52
102.722	50475.1	1363.69	50917.2	1369.65
102.821	55154.2	1425.5	52648.9	1392.75
102.92	54859.5	1421.69	56222.7	1439.24
103.019	57806.9	1459.38	58322.7	1465.88
103.119	60312.2	1490.67	58691.2	1470.5
103.218	63370.2	1527.99	62228.1	1514.16
103.317	65286.1	1550.92	67607.2	1578.25
103.416	73428.4	1644.79	70444.1	1611.02
103.515	73391.6	1644.38	76596.9	1679.9
103.614	80907.6	1726.53	83670.8	1755.76
103.713	93029	1851.35	98002.8	1900.19
103.812	109166	2005.5	108908	2003.13
103.912	118893	2092.94	118266	2087.42
104.011	121030	2111.66	118856	2092.61
104.11	118709	2091.32	116424	2071.1
104.209	109719	2010.57	112777	2038.4
104.308	102220	1600.12	101894	1597.57
104.407	90952.4	1856.95	89511.8	1842.18
104.506	81931.2	1432.55	82983.2	1441.71
104.605	73493.1	1670.73	74822.4	1685.77
104.704	67947.9	1606.46	65365.2	1575.64
104.803	58984.4	1496.76	57465.1	1477.36
104.903	52451.7	1411.44	53325.2	1423.14
105.002	51274.2	1395.51	48653.6	1359.38
105.101	48615.6	1358.85	47172.3	1338.53
105.2	49831	1375.73	44931.4	1306.35
105.299	48957.4	1363.62	42424.7	1269.38
105.398	48197.8	1353	47742	1346.58
105.497	48691.6	1359.91	45881	1320.08
105.597	43602.1	1286.88	47590.1	1344.44
105.696	47704	1346.05	46754.5	1332.58
105.795	47286.2	1340.14	48843.5	1362.03
105.894	48501.6	1357.25	46868.5	1334.21
105.993	48995.4	1364.14	48197.8	1353
106.092	54008.9	1432.24	50552.6	1385.65
106.191	55452.2	1451.25	51692	1401.18
106.29	55528.1	1452.24	55186.3	1447.77
106.389	55983.9	1458.19	52337.7	1409.91
106.489	59136.3	1498.68	54730.5	1441.78
106.588	56553.6	1465.59	54084.8	1433.24
106.687	53932.9	1431.23	51274.2	1395.51
106.786	53173.3	1421.12	52793.5	1416.03
106.885	48197.8	1353	48767.5	1360.97
106.984	49603.1	1372.58	47931.9	1349.26
107.083	45487.6	1069.78	45185.6	1066.22
107.182	44531.5	1058.47	42644.6	1035.81
107.281	44883.7	1062.65	42745.2	1037.03
107.38	43091.9	1282.47	40763.7	1247.35
107.48	40611	1245.01	41069	1252.01
107.579	43015.6	1281.34	41183.5	1253.76
107.678	41069	1252.01	43626.3	1290.4
107.777	42786.6	1277.92	41107.2	1252.59
107.876	41660	1762.03	40393.1	1735.03
107.975	41183.5	1253.76	37939.2	1203.36
108.074	41985	1265.9	41221.7	1254.34
108.174	42939.2	1280.2	39923.9	1234.43
108.273	40725.5	1246.76	43206.4	1284.18
108.372	43855.3	1293.78	40229.3	1239.14
108.471	40725.5	1246.76	41794.2	1263.02
108.57	43511.8	1288.71	41107.2	1252.59
108.669	41756	1262.44	42328.6	1271.06
108.768	41794.2	1263.02	42061.4	1267.05
108.867	42404.9	1272.21	41450.7	1257.82
108.966	42824.7	1278.49	40649.2	1245.59
109.066	42175.9	1268.77	41030.8	1251.43
109.165	40458.3	1242.67	42786.6	1277.92
109.264	41221.7	1254.34	40458.3	1242.67
109.363	40878.2	1249.1	41221.7	1254.34
109.462	42748.4	1277.35	42214	1269.34
109.561	41565.2	1259.55	40725.5	1246.76
109.66	42328.6	1271.06	40534.6	1243.84
109.759	43162.3	1032.96	41333	1010.83
109.858	42865.7	1029.4	43137.6	1032.66
109.957	41333	1010.83	41308.2	1010.53
110.057	38886.5	1185.47	41380.1	1222.89
110.156	41560.8	1225.56	41235.6	1220.76
110.255	42030.6	1232.47	40693.5	1212.71
110.354	42681.2	1241.97	41054.9	1218.08
110.453	40838	1214.86	40115.2	1204.06
110.552	43331.7	1251.4	40657.3	1212.17
110.651	38633.5	1181.61	39717.7	1198.08
110.75	41416.3	1223.43	41777.7	1228.76
110.85	42789.6	1243.55	42102.9	1233.53
110.949	41127.1	1219.15	40874.2	1215.39
111.048	43909.9	1259.72	41488.5	1224.5
111.147	42536.6	1239.87	40440.5	1208.93
111.246	42500.5	1239.34	42139.1	1234.06
111.345	43367.8	1251.92	40693.5	1212.71
111.444	43620.8	1255.57	42247.5	1235.64
111.543	44199	1263.86	42247.5	1235.64
111.642	44994.1	1275.18	43548.5	1254.53
111.742	44596.6	1269.53	43873.8	1259.2
111.841	45933.7	1288.42	46584.3	1297.52
111.94	47632.3	1312.03	47921.4	1316.01
112.039	49439.3	1336.69	48391.2	1322.44
112.138	51210.2	1360.41	48571.9	1324.91
112.237	50017.6	1344.48	51174	1359.93
112.336	53053.3	1384.68	52330.5	1375.21
112.435	53884.5	1395.48	53197.8	1386.57
112.534	57923.9	1196.66	57404.8	1191.29
112.634	59433.3	1506.21	59547.8	1507.66
112.733	63851.6	1536.92	62371.8	1519.01
112.832	66330.1	1566.46	62630.8	1522.16
112.931	68401.8	1590.74	66034.2	1562.97
113.03	70029.5	1609.56	69955.6	1608.7
113.129	72175.2	1634.03	69030.7	1598.04
113.228	70362.5	1613.38	67144	1576.05
113.327	69992.5	1609.13	69918.6	1608.28
113.427	69289.7	1601.03	64295.5	1542.25
113.526	70880.4	1619.3	66589.1	1569.52
113.625	69326.6	1601.46	63481.6	1532.46
113.724	71139.4	1622.26	67144	1576.05
113.823	71620.3	1627.73	71213.4	1623.1
113.922	77576.3	1694.06	73285	1646.54
114.021	82866.4	1750.87	80054.9	1720.91
114.12	86824.8	1792.2	81016.7	1731.22
114.219	93816.6	1862.97	87712.6	1801.34
114.319	101030	1933.27	99365.7	1917.27
114.418	110205	2019.14	104582	1966.95
114.517	119342	2101.18	110316	2020.15
114.616	125558	2155.2	128517	2180.45
114.715	144350	2310.86	139948	2275.35
114.814	154931	2394.05	151416	2366.74
114.913	167139	2486.59	167583	2489.89
115.012	174426	2540.22	173908	2536.45
115.112	181862	2593.8	175795	2550.17
115.211	176293	2111.78	174699	2102.21
115.31	178898	2127.33	173409	2094.44
115.409	175255	2105.56	172599	2089.54
115.508	175404	2634.16	171053	2601.28
115.607	166504	2566.46	170539	2597.37
115.706	175602	2635.65	176196	2640.1
115.805	185729	2710.58	175484	2634.76
115.904	191268	2750.7	183989	2697.85
116.004	204085	2841.37	203729	2838.89
116.103	223627	2974.3	224774	2981.92
116.202	264135	3232.48	260417	3209.64
116.301	302310	3458.19	298354	3435.49
116.4	345192	3695.32	330594	3616.35
116.499	369678	3824.15	363072	3789.82
116.598	388983	3922.73	378184	3867.89
116.697	391357	3934.68	383722	3896.11
116.796	397251	3964.2	387994	3917.74
116.896	382416	3889.47	367344	3812.06
116.995	342976	3683.45	335302	3642
117.094	301281	3452.3	294833	3415.16
117.193	249854	3143.88	245859	3118.64
117.292	210018	2882.38	205825	2853.46
117.391	184701	2703.07	173189	2617.48
117.49	161559	2528.06	153133	2461.25
117.589	139880	2352.34	134698	2308.36
117.689	116659	2148.24	103961	2027.95
117.788	97946.7	1585.36	92737.6	1542.63
117.887	89324.7	1513.98	84500.5	1472.53
117.986	81318.6	1444.54	75750.2	1394.2
118.085	74595.5	1383.54	69232.4	1332.87
118.184	68879	1621.69	67504.4	1605.43
118.283	61357.3	1530.59	62540.9	1545.28
118.382	61739.1	1535.34	54790.1	1446.36
118.481	57997.3	1488.09	55477.3	1455.4
118.581	55133.7	1450.89	52308.3	1413.22
118.68	54790.1	1446.36	47650.2	1348.83
118.779	49979.2	1381.4	47077.5	1340.7
118.878	51315.6	1399.75	47688.4	1349.37
118.977	49253.8	1371.34	48184.7	1356.38
119.076	47573.8	1347.75	48719.3	1363.88
119.175	52613.8	1417.34	50170.2	1384.04
119.274	52041	1409.61	47077.5	1340.7
119.374	50322.9	1386.14	49521.1	1375.06
119.473	51086.5	1396.62	46772	1336.34
119.572	52308.3	1413.22	49521.1	1375.06
119.671	50246.5	1385.09	52537.4	1416.31
119.77	53721	1432.18	51544.7	1402.87
119.869	49750.2	1378.23	48910.2	1366.55
119.968	56050.1	1462.89	54293.7	1439.79
120.067	58913.7	1499.8	57806.4	1485.64
120.166	62846.3	1549.05	57997.3	1488.09
120.266	65060.8	1576.1	61739.1	1535.34
120.365	65824.5	1585.33	67428.1	1604.52
120.464	70826.2	1644.45	71284.4	1649.77
120.563	74930.4	1682.24	67867.9	1601
120.662	80160.6	1412.64	75754.3	1373.27
120.761	88226.5	1482.01	82625.2	1434.2
120.86	98699.2	1888.66	90784.5	1811.35
120.959	105132	1949.23	98843.8	1890.04
121.058	113408	2024.5	108493	1980.15
121.157	122371	2102.98	112469	2016.1
121.257	125768	2131.97	117926	2064.43
121.356	126455	2137.78	120203	2084.27
121.455	129021	2159.37	118938	2073.27
121.554	129924	2166.91	120239	2084.58
121.653	121974	2099.56	118034	2065.38
121.752	115432	2042.49	113264	2023.21
121.851	108060	1976.18	96494.7	1867.44
121.95	96314	1865.69	88760.6	1791.04
122.05	85218.9	1754.95	82797.5	1729.84
122.149	80629.1	1707.03	74304.5	1638.72
122.248	71702.4	1609.77	68775	1576.56
122.347	64908	1531.6	61763.8	1494.04
122.446	57246.3	1438.37	59270.1	1463.57
122.545	54282.8	1400.64	52584.2	1378.55
122.644	51427.7	1363.31	48681	1326.4
122.743	51174.7	1359.95	49584.5	1338.66
122.843	51391.5	1362.83	48283.5	1320.98
122.942	48428	1322.95	47163.1	1305.56
123.041	47813.7	1314.53	46584.9	1297.53
123.14	46404.2	1295.01	46874	1301.55
123.239	48065.7	1072.37	45314.3	1041.23
123.338	47993.9	1071.57	47252.2	1063.26
123.437	48974.8	1082.47	48855.2	1081.14
123.536	50488.3	1340.29	49705.6	1329.86
123.635	50737.4	1343.6	47748.6	1303.42
123.734	53405.9	1378.47	51449	1352.98
123.834	53868.4	1384.43	50239.2	1336.98
123.933	54366.6	1390.82	52089.4	1361.38
124.032	55291.6	1402.6	57319.7	1428.09
124.131	55184.9	1401.25	53441.5	1378.93
124.23	58565	1443.52	58885.2	1447.46
124.329	63830.9	1507.02	59241	1451.83
124.428	64008.8	1509.12	60237.3	1463.99
124.527	65716.6	1529.12	64613.7	1516.23
124.627	65930.1	1531.6	68705.4	1563.51
124.726	71160.4	1591.19	70946.9	1588.81
124.825	75109.8	1634.76	69808.4	1576.01
124.924	77493.7	1660.49	72975	1611.36
125.023	80162.2	1688.84	76960	1654.77
125.122	79628.5	1683.21	77885.1	1664.68
125.221	78205.3	1668.1	77173.5	1657.06
125.32	83186.5	1720.4	77885.1	1664.68
125.419	80126.6	1688.47	78774.6	1674.16
125.519	77778.3	1663.54	77671.6	1662.4
125.618	78383.2	1670	75358.9	1637.46
125.717	76710.9	1652.09	70128.6	1579.62
125.816	73366.4	1615.67	75572.4	1639.78
125.915	73636.7	1404.2	75377.2	1420.69
126.014	74654.2	1413.87	73663.5	1404.45
126.113	76341.2	1429.75	76073.4	1427.24
126.212	80883.2	1860.49	80369.6	1854.57
126.311	83108.5	1885.91	81781.9	1870.8
126.411	86574.9	1924.84	88457.9	1945.66
126.51	93251	1997.68	94149.7	2007.28
126.609	99114	2059.52	98557.6	2053.73
126.708	104207	2111.77	103864	2108.29
126.807	113536	2204.27	117131	2238.89
126.906	122266	2287.45	125476	2317.28
127.005	129114	2350.63	142123	2466.21
127.104	145204	2492.8	152394	2553.77
127.204	166859	2672.22	176873	2751.24
127.303	185646	2818.65	193563	2878.12
127.402	202336	2942.63	214405	3029.11
127.501	216373	3042.99	234433	3167.43
127.6	242749	5125.58	255195	5255.33
127.699	234005	3164.54	255146	3304.4
127.798	241537	3215.07	264475	3364.27
127.897	247485	3254.41	273505	3421.22
127.996	252193	3285.22	269953	3398.93
128.096	247742	3256.1	267257	3381.91
128.195	246843	3250.19	270167	3400.28
128.294	245346	3240.32	252321	3286.06
128.393	231095	3144.8	240339	3207.08
128.492	215988	3040.28	217272	3049.3
128.591	191852	2865.37	196003	2896.2
128.69	172337	2715.73	182394	2793.85
128.789	156802	2590.44	160012	2616.82
128.888	145376	2494.27	144605	2487.66
128.988	127489	3714.5	120563	3612.19
129.087	114286	3516.9	114069	3513.57
129.186	106385	3393.16	94588.7	3199.51
129.285	93722.9	3184.84	97835.5	3253.96
129.384	97943.7	3255.76	88095.2	3087.74
129.483	78463.2	2914.05	87337.7	3074.43
129.582	79004.3	2924.08	74350.6	2836.65
129.681	72943.7	2809.69	76082.2	2869.5
129.78	71103.9	2774.03	71645	2784.56
129.88	70021.6	2752.84	67748.9	2707.79
129.979	68290	2718.58	65368	2659.78
130.078	65692.6	2666.38	66991.3	2692.61
130.177	66666.7	2686.08	61688.3	2583.84
130.276	65043.3	2653.17	64502.2	2642.11
130.375	64502.2	2642.11	62987	2610.9
130.474	66017.3	2672.96	65151.5	2655.38
130.573	65909.1	2670.77	62229.4	2595.15
130.673	73376.6	2818.01	64502.2	2642.11
130.772	68831.2	2729.33	65368	2659.78
130.871	65368	2659.78	73268.4	2815.93
130.97	72294.4	2797.15	73268.4	2815.93
131.069	72077.9	2792.96	75649.4	2861.32
131.168	81710	2973.73	76623.4	2879.68
131.267	80086.6	2944.04	88852.8	3100.99
131.366	89826.8	3117.93	85497.8	3041.88
131.465	94805.2	3203.17	95454.6	3214.12

## Sheet: Fig2f
Field (Oe)	M (mu_B/ion) - 2 K	Field (Oe)	M (mu_B/ion) - 5 K	Field (Oe)	M (mu_B/ion) - 10 K
-0.01923	-0.00244	-0.29488	0.00129	-0.01282	0.000668333
-0.03846	-0.00245	387.865	0.00707	388.121	0.00436
1971.68	0.16845	532.694	0.02168	1097.79	0.01939
3146.02	0.27682	767.441	0.02894	1202.84	0.02315
3245.88	0.29445	962.38	0.03627	1397.56	0.02692
3420.79	0.31169	1157.36	0.04357	1602.34	0.03061
3620.6	0.32922	1357.19	0.05088	1796.99	0.03451
4755.58	0.41334	1562	0.05838	2001.59	0.03819
4845.42	0.42968	1756.85	0.06568	2201.49	0.04191
5025.4	0.44574	1961.13	0.07277	2401.23	0.04565
5225.26	0.46173	2166.06	0.07979	2596.08	0.0494
5420.13	0.47751	2355.86	0.08731	2801.02	0.05324
5619.8	0.49312	3895.31	0.13792	2995.94	0.05688
5824.45	0.50851	4085.14	0.15231	3195.84	0.06062
6024.37	0.52378	4359.98	0.1596	3400.67	0.06437
6224.23	0.53795	4554.91	0.16674	3595.55	0.06811
6424.05	0.55369	4759.92	0.17395	3795.6	0.07189
6624.14	0.56844	4964.89	0.18117	4005.74	0.07561
6824.19	0.58305	5164.79	0.18824	4200.56	0.07938
7024.25	0.59732	5364.61	0.19537	4400.43	0.08313
7224.17	0.61146	5559.24	0.20257	4600.43	0.08688
7424.18	0.62548	5754.02	0.20973	4795.45	0.09061
7624.24	0.63863	5958.9	0.2185	4995.31	0.09434
7819.26	0.65292	6158.8	0.22392	5200.17	0.09799
8024.24	0.66639	6353.69	0.23114	5395.05	0.10183
8219.24	0.6797	6553.71	0.23818	5594.78	0.10555
8419.25	0.69279	6753.77	0.24512	5799.38	0.10926
8629.46	0.70561	6963.65	0.25212	5994.26	0.11301
8829.35	0.71811	7158.63	0.25928	6199.16	0.11654
9024.32	0.73087	7358.69	0.26629	6398.99	0.1205
9219.25	0.74325	7558.77	0.27324	6594.03	0.12424
9424.14	0.75536	7758.78	0.28035	6794.12	0.12797
9623.91	0.76744	7953.68	0.28739	6994.07	0.13177
9818.83	0.77924	8163.76	0.29434	7194.15	0.13541
10023.7	0.79093	8358.86	0.30115	7394.17	0.13911
10224	0.80222	8558.91	0.30812	7599.24	0.14288
10424	0.81376	8758.9	0.31503	7794.16	0.14658
10623.9	0.82481	8958.95	0.32133	7994.28	0.15038
10823.9	0.83581	9158.82	0.32887	8194.17	0.15409
11029	0.84661	9358.6	0.33571	8394.23	0.1579
11228.9	0.85718	9563.44	0.34275	8594.26	0.16144
11423.9	0.86775	9758.36	0.34956	8794.39	0.16521
11623.9	0.87801	9958.33	0.35619	8999.29	0.16884
11823.9	0.88843	10158.2	0.36279	9199.21	0.17266
12018.9	0.89807	10353.3	0.36981	9404.06	0.17635
12218.9	0.90792	10558.5	0.37655	9598.85	0.18005
12424	0.91752	10758.5	0.38336	9793.81	0.18377
12624	0.92696	10958.4	0.38983	9993.72	0.1875
12828.9	0.93643	11153.4	0.39647	10198.8	0.19119
13023.7	0.94567	11358.5	0.40329	10399	0.19489
13218.7	0.95455	11558.5	0.40997	10593.9	0.19862
13423.8	0.96355	11763.4	0.4166	10793.8	0.20232
13623.9	0.97249	11958.4	0.42341	10993.8	0.20586
13819.2	0.98108	12163.5	0.43014	11198.9	0.20957
14029.4	0.98957	12358.5	0.43656	11393.9	0.21337
14224.6	0.99804	12563.5	0.44287	11598.9	0.21716
14424.8	1.00619	12763.6	0.44934	11798.9	0.22067
14619.9	1.01442	12963.5	0.45599	11998.9	0.22425
14825.2	1.02237	13168.4	0.46256	12198.9	0.22809
15030.3	1.03042	13358.3	0.46889	12393.9	0.23177
15230.4	1.03794	13563.6	0.47544	12593.9	0.23544
15425.6	1.0455	13758.7	0.4818	12799	0.23914
15625.6	1.05292	13958.9	0.48818	12993.9	0.24282
15826	1.06023	14159.3	0.49458	13198.7	0.2465
16026.4	1.06752	14354.4	0.50091	13398.9	0.25013
16226.4	1.07474	14559.6	0.50727	13599	0.25379
16426.7	1.08184	14759.7	0.51358	13799.1	0.25732
16621.7	1.08857	14959.8	0.52	13994.4	0.26107
16826.6	1.09529	15160	0.52641	14204.6	0.26475
17031.6	1.10221	15360.1	0.53287	14399.9	0.2683
17226.7	1.10863	15560.3	0.53772	14605	0.27193
17426.9	1.11495	15765.5	0.54473	14800.1	0.27551
17627.1	1.12163	15960.8	0.55081	15000.4	0.27937
17827.3	1.12786	16161.1	0.55718	15200.4	0.28294
18027.7	1.13388	16356.2	0.56312	15400.6	0.28653
18227.8	1.14013	16561.3	0.56927	15600.8	0.29017
18427.9	1.14605	16766.3	0.57524	15795.9	0.29379
18628.1	1.15239	16956.2	0.58127	16001.2	0.29751
18828.6	1.156	17161.3	0.58739	16206.5	0.3011
19028.7	1.16343	17366.6	0.59249	16401.6	0.30475
19224	1.16951	17566.6	0.59961	16601.9	0.30833
19429	1.1695	17761.9	0.60511	16801.7	0.31194
19629.4	1.18014	17962.2	0.61112	17006.7	0.31575
19824.6	1.18605	18162.3	0.61711	17196.9	0.31905
20024.7	1.19092	18367.6	0.62277	17396.9	0.32241
20230	1.19601	18562.7	0.62858	17602.1	0.32623
20430.1	1.20156	18768	0.63447	17797.4	0.32942
20630	1.20665	18968.4	0.64035	17997.6	0.33339
20830	1.21124	19163.5	0.64608	18202.8	0.33695
21030.1	1.21635	19363.7	0.65188	18397.9	0.34064
21235.3	1.22118	19568.9	0.65684	18598.1	0.34421
21430.4	1.22591	19764.2	0.66377	18798.5	0.34776
21630.8	1.22935	19969.4	0.66862	18998.9	0.35133
21831.1	1.23505	20164.6	0.67423	19204	0.35497
22031.1	1.2399	20364.7	0.68018	19404.2	0.35848
22231.2	1.24474	20564.7	0.68572	19599.4	0.36205
22431.5	1.24848	20764.6	0.69107	19799.8	0.36561
22636.8	1.25279	20969.8	0.69675	20004.8	0.36858
22832.1	1.25747	21165	0.70242	20200	0.37272
23032.1	1.26136	21370.1	0.70821	20410.2	0.37626
23232.2	1.26544	21565.4	0.71311	20605.1	0.37985
23432.6	1.26986	21765.7	0.71868	20805.1	0.38306
23632.8	1.2736	21965.7	0.72295	21005.2	0.38667
23832.9	1.27806	22171	0.72949	21210.3	0.39008
24038.2	1.28124	22371	0.73487	21405.6	0.39373
24233.2	1.28538	22566.4	0.74002	21605.8	0.39728
24433.3	1.28907	22766.7	0.74525	21801.1	0.40079
24633.3	1.29308	22966.7	0.75102	22006.3	0.40429
24828.3	1.29665	23167	0.75559	22201.4	0.40786
25033.6	1.30006	23367.2	0.76058	22411.8	0.41078
25233.8	1.30359	23567.4	0.76613	22602	0.41482
25439.1	1.30698	23767.7	0.77135	22802.1	0.41816
25629.3	1.31144	23962.8	0.77657	23007.4	0.42149
26034.6	1.31787	24167.9	0.78152	23212.4	0.4252
26230	1.32103	24367.9	0.78672	23402.7	0.42853
26435.4	1.32285	24567.8	0.7904	23608	0.43202
26631	1.32669	24768.1	0.79646	23808.1	0.43543
26831.5	1.33039	24968.2	0.80165	24013.4	0.439
27037	1.33406	25173.3	0.80667	24213.5	0.44247
27242.7	1.33754	25373.7	0.81183	24408.4	0.44598
31048.1	1.38979	25568.9	0.81714	24603.5	0.44932
31243.6	1.3927	25769.1	0.82142	24808.6	0.45273
31444.2	1.39417	25974.2	0.82616	25003.6	0.45612
31654.8	1.39695	26169.5	0.83093	25204.1	0.45958
31850	1.39903	26375	0.83587	25404.3	0.46304
32050.4	1.40136	26570.5	0.84073	25604.4	0.46644
32250.8	1.40373	26771	0.84576	25804.6	0.46985
32446.4	1.40652	26976.6	0.84876	26009.7	0.4732
32652	1.40812	27172.3	0.85471	26215.1	0.47669
32852.6	1.40979	27377.9	0.85851	26415.6	0.48005
33053.4	1.4128	27578.4	0.86435	26606.1	0.48345
33253.9	1.41446	27773.9	0.86872	26811.7	0.48684
33454.4	1.41655	27974.5	0.86923	27012.3	0.49024
33655.2	1.41828	28174.8	0.87841	27212.8	0.49366
37661.6	1.45674	28375.2	0.88273	27413.5	0.49704
42079	1.48808	28575.8	0.88738	27614	0.50041
42279.7	1.4906	28781.3	0.89195	27809.5	0.50361
42480.2	1.49166	28981.9	0.89648	28014.9	0.50696
42680.8	1.49149	29177.5	0.89664	28215.3	0.50986
44485.5	1.50368	29373	0.90544	28420.8	0.51369
44686.1	1.50517	29578.6	0.9101	28621.4	0.51699
44886.6	1.50509	29779.1	0.91429	28821.8	0.51948
45092.2	1.50685	29984.6	0.91186	29017.6	0.52361
45287.8	1.5078	30180.2	0.92252	29218.1	0.52693
45488.3	1.50893	30385.7	0.92702	29423.6	0.53026
45688.8	1.50978	30581.3	0.93139	29614.2	0.53356
45889.6	1.51078	30781.8	0.92765	29819.7	0.53687
46090.1	1.51253	30977.5	0.94003	30015.3	0.53843
46290.8	1.51144	31183.2	0.93457	30220.8	0.54339
46491.3	1.5139	31383.7	0.94786	30426.3	0.54674
46691.8	1.51542	31584.3	0.95234	30626.9	0.55004
46897.2	1.51608	31784.6	0.95649	30822.6	0.55332
47097.5	1.51754	31989.9	0.9607	31023.2	0.55009
47293	1.51857	32185.5	0.96346	31218.9	0.55985
47493.6	1.52026	32391.1	0.96899	31424.4	0.56343
47694.2	1.51717	32591.5	0.97309	31624.9	0.56621
49901	1.53156	32797.2	0.97736	31825.3	0.56896
50106.6	1.53225	32992.9	0.98158	32020.5	0.57265
51304.5	1.52748	33188.4	0.97609	32221.1	0.57613
51505.1	1.53775	33394	0.9888	32431.7	0.57917
51906.3	1.53658	33584.5	0.99254	32627.2	0.5824
52909.3	1.54456	33790.3	0.99681	32827.9	0.58564
53310.5	1.53205	33991.1	1.00084	33028.5	0.58883
54122.9	1.54105	34191.6	1.00316	33224.1	0.592
55516.6	1.54605	34397.1	1.00833	33429.6	0.59517
55922.6	1.53371	34597.8	1.01225	33625.2	0.59839
57722.9	1.54753	34798.5	1.01614	33831.2	0.6016
58128.9	1.53628	34994	1.01996	34026.7	0.60487
58324.1	1.55679	35194.6	1.02384	34232.3	0.60802
62340	1.5601	35395.2	1.02787	34432.8	0.6051
65343.8	1.56761	35595.5	1.03143	34638.5	0.61441
66947.9	1.59123	35795.8	1.03454	34834.1	0.61655
68156.3	1.5913	35996.4	1.03836	35034.7	0.62064
69159.3	1.5977	36196.9	1.04226	35240.2	0.62384
		36397.5	1.03826	35440.8	0.62693
		36603.2	1.04948	35636.1	0.63021
		36798.8	1.05304	35831.5	0.63326
		37009.4	1.05679	36037	0.63632
		37199.9	1.05089	36242.5	0.63957
		37400.5	1.06374	36443.2	0.64264
		37606.3	1.06712	36638.9	0.6458
		37801.7	1.0707	36839.4	0.64889
		38007.3	1.07436	37040	0.65199
		38202.9	1.07774	37240.5	0.65536
		38408.5	1.0811	37441.2	0.65798
		38604.2	1.08472	37646.9	0.66101
		38804.8	1.08805	37842.4	0.66422
		39005.3	1.09148	38042.9	0.66277
		39215.9	1.09487	38243.5	0.66997
		39406.2	1.09815	38439.2	0.67331
		39611.6	1.10164	38639.8	0.67632
		39807.1	1.09678	38850.4	0.67931
		40007.6	1.1086	39040.9	0.67763
		40213.3	1.11162	39246.4	0.68553
		40409	1.11476	39441.6	0.68837
		40609.5	1.1181	39647.2	0.69141
		40815.2	1.12074	39852.8	0.69446
		41010.6	1.12331	40053.2	0.69739
		41211.3	1.12706	40248.9	0.70041
		41411.8	1.13039	40449.6	0.70345
		41617.4	1.13396	40645.2	0.70637
		41813	1.13658	40850.8	0.70938
		42013.5	1.13181	41046.2	0.71246
		42214.2	1.14282	41251.9	0.71552
		42419.9	1.14591	41457.6	0.71858
		42615.4	1.14904	41663.1	0.72138
		42815.9	1.1523	41858.6	0.72439
		43026.3	1.15508	42059.2	0.72752
		43221.7	1.15879	42254.9	0.73012
		43422.3	1.16068	42455.5	0.73287
		43617.8	1.16385	42656	0.73574
		43823.3	1.1668	42861.6	0.73871
		44024	1.16966	43062	0.74155
		44219.6	1.17268	43262.3	0.74446
		44420.2	1.1754	43457.9	0.74747
		44620.8	1.17851	43658.4	0.75024
		44821.3	1.18133	43863.9	0.75325
		45026.9	1.18386	44059.6	0.7561
		45227.4	1.18668	44255.3	0.759
		45433	1.18956	44460.9	0.76176
		45623.5	1.19223	44666.4	0.76471
		45829.1	1.1954	44861.9	0.76764
		46024.8	1.19805	45067.5	0.77044
		46225.4	1.20087	45268	0.7733
		46425.9	1.20362	45468.6	0.77616
		46631.5	1.20459	45664.1	0.77891
		46831.8	1.2089	45864.8	0.78177
		47032.1	1.20626	46065.5	0.78469
		47232.7	1.21436	46271.1	0.78756
		47428.2	1.21713	46471.5	0.79029
		47628.8	1.21986	46677.1	0.79311
		47829.5	1.22242	46867.4	0.79603
		48030.1	1.22329	47062.8	0.79853
		48230.7	1.22771	47268.3	0.80115
		48431.2	1.22988	47468.8	0.80402
		48632	1.23254	47669.4	0.80676
		48832.7	1.23505	47870.1	0.80879
		49033.2	1.23626	48070.7	0.81047
		49233.8	1.2395	48271.3	0.81503
		49439.4	1.23922	48471.8	0.80997
		49635	1.24469	48672.6	0.82012
		49840.7	1.24715	48878.3	0.82303
		50041.2	1.24986	49078.8	0.8258
		50241.8	1.23984	49284.4	0.82862
		50437.4	1.25427	49479.9	0.83115
		50637.7	1.25672	49675.6	0.83392
		50843	1.25445	49881.4	0.82585
		51038.6	1.26204	50076.8	0.83029
		51239.1	1.26023	50282.4	0.8419
		51439.8	1.2557	50477.9	0.84455
		51645.5	1.25959	50678.3	0.84747
		51846	1.26111	50878.7	0.84346
		52046.6	1.27339	51084.2	0.84562
		52242.1	1.27229	51274.7	0.85544
		52447.8	1.27798	51475.4	0.85671
		52643.4	1.26172	51681	0.86046
		52843.9	1.28068	51881.7	0.85892
		53049.6	1.28522	52082.2	0.85792
		53250.1	1.27528	52287.7	0.86807
		53445.8	1.27492	52488.4	0.86216
		53651.4	1.27932	52684	0.86838
		53851.9	1.27533	52884.6	0.86691
		54052.5	1.29567	53085.1	0.8787
		54247.9	1.29717	53290.6	0.87731
		54453.3	1.28902	53486.4	0.85675
		54658.8	1.28089	53687	0.88587
		54849.3	1.30182	53882.6	0.86756
		55049.9	1.2918	54088.1	0.89154
		55456.2	1.30078	54283.4	0.89391
		55656.8	1.30479	54488.8	0.89234
		55857.4	1.29902	54694.5	0.88029
		56855.2	1.3065	54889.9	0.90048
		57462.1	1.33002	55090.5	0.88007
		59472.4	1.33958	55291.1	0.89747
		61072	1.36347	55491.8	0.90805
		61267.5	1.34895	55697.4	0.90239
		61473	1.3537	55892.9	0.91419
		62269.7	1.36704	56093.5	0.91515
		62675.8	1.34618	56294.1	0.91912
		63077.2	1.37957	56494.7	0.91454
		64476.2	1.37391	56695.3	0.92213
		64681.9	1.38123	56895.8	0.9182
		64882.6	1.38966	57101.4	0.92373
		66085.3	1.39526	57302.1	0.9257
		66682.1	1.41105	57497.6	0.92256
		66887.7	1.40945	57698.2	0.92419
		67288.8	1.40948	57898.8	0.9316
		67890.6	1.41198	58104.1	0.93091
		68091.1	1.41459	58304.5	0.93828
		68286.6	1.42328	58495	0.94596
		68487.3	1.4247	58700.6	0.94578
		68693	1.42605	58906.2	0.94425
		68893.5	1.42738	59101.8	0.94558
		69089	1.4277	59307.5	0.94862
		69494.7	1.42119	59503	0.95482
		69690.2	1.43114	59708.5	0.94888
		69891.6	1.43476	59904.1	0.94914
				60109.7	0.96016
				60310.1	0.96368
				60510.7	0.95981
				60711.2	0.96297
				60906.9	0.97479
				61107.6	0.96843
				61308.1	0.97927
				61503.6	0.97892
				61709.2	0.98126
				61909.5	0.98611
				62114.8	0.9852
				62310.3	0.98156
				62520.8	0.98428
				62716.5	0.99555
				62912.1	0.98683
				63112.7	0.99271
				63313.2	0.98942
				63518.7	1.00336
				63714.5	1.00166
				63920.2	1.00302
				64120.8	1.00663
				64316.3	1.01021
				64516.8	1.00944
				64717.5	1.01102
				64918.1	1.00974
				65123.6	1.01418
				65324.2	1.02464
				65519.5	1.02489
				65724.9	1.01098
				65920.4	1.02956
				66125.9	1.02492
				66321.5	1.03559
				66522.1	1.0207
				66727.7	1.03981
				66923.3	1.04031
				67123.8	1.04362
				67324.4	1.04096
				67530.1	1.04857
				67730.6	1.05042
				67931.2	1.05294
				68131.7	1.04381
				68332.3	1.0576
				68533.1	1.05895
				68733.5	1.06098
				68934.1	1.06338
				69134.7	1.06579
				69340	1.06598
				69530.3	1.07045
				69730.8	1.07198
				69911.3	1.07347
				69999.5	1.07566

## Sheet: Fig3a
Intensity (arb. units) in matrix form - columns represent momentum transfer from 0.2 - 1.6 invA, rows represent energy transfer from -0.1 to 0.8 meV
0.35403	0.39751	0.45186	0.44565	0.52484	0.45807	0.45651	0.44254	0.49844	0.58229	0.58074	0.55589	0.54036	0.60092	0.56676	0.58384	0.55744	0.52949	0.55279	0.55279	0.58074	0.54502	0.55279	0.58074	0.52018	0.51086	0.60558	0.51086	0.51707	0.51707	0.49378	0.5326	0.48446	0.48602	0.4503	0.4472	0.45807	0.42391	0.44254	0.45186	0.46273	0.43012	0.40838	0.40527	0.42856	0.35403	0.3618	0.39906	0.36335	0.3944
0.37888	0.48136	0.50931	0.43478	0.48912	0.50465	0.46583	0.50931	0.48757	0.56987	0.60869	0.60092	0.57763	0.52949	0.61645	0.58539	0.49844	0.5885	0.52484	0.52639	0.56676	0.57918	0.58229	0.51397	0.53415	0.53571	0.53881	0.54192	0.56676	0.51707	0.49689	0.43167	0.48912	0.55744	0.42701	0.43633	0.47515	0.48602	0.40993	0.43633	0.45651	0.4208	0.34316	0.41614	0.42701	0.3354	0.35558	0.36335	0.38509	0.38353
0.34782	0.43012	0.42546	0.40372	0.45341	0.46738	0.50155	0.42235	0.48136	0.50776	0.52173	0.49999	0.53105	0.52639	0.54658	0.55279	0.51086	0.5326	0.54192	0.5062	0.59471	0.49223	0.4503	0.54968	0.4767	0.48291	0.49689	0.5031	0.47981	0.52328	0.45962	0.48912	0.46273	0.36645	0.44565	0.3944	0.42235	0.38819	0.43167	0.39906	0.36645	0.39906	0.40061	0.39596	0.35558	0.3618	0.37267	0.36956	0.35869	0.37732
0.3354	0.39751	0.40217	0.38353	0.38043	0.4472	0.38975	0.40993	0.4208	0.48602	0.49223	0.53415	0.5031	0.45651	0.51086	0.44099	0.51241	0.47204	0.44099	0.49844	0.51397	0.50465	0.51863	0.50155	0.48757	0.49999	0.48136	0.49068	0.48446	0.45341	0.45496	0.42235	0.41304	0.38975	0.36335	0.42856	0.3618	0.37577	0.40217	0.40217	0.39751	0.33074	0.32763	0.35093	0.35714	0.30279	0.26397	0.35248	0.34782	0.3385
0.27329	0.31366	0.31521	0.33385	0.38198	0.35248	0.39751	0.3944	0.40683	0.4472	0.46428	0.44099	0.46894	0.48602	0.46273	0.49378	0.43788	0.44875	0.45807	0.47825	0.4736	0.42856	0.44254	0.4208	0.44409	0.42391	0.45186	0.48757	0.41304	0.42391	0.41459	0.47204	0.3913	0.37111	0.36956	0.35714	0.38198	0.37888	0.35558	0.37267	0.38509	0.37888	0.29813	0.35714	0.34161	0.37422	0.36335	0.36024	0.32763	0.32763
0.29347	0.30124	0.34472	0.27018	0.29658	0.34627	0.34316	0.3913	0.40993	0.42701	0.45807	0.48446	0.4472	0.44875	0.42701	0.45341	0.41459	0.44565	0.51552	0.48446	0.51241	0.48446	0.51241	0.46273	0.44099	0.46273	0.43478	0.46738	0.4736	0.3944	0.45496	0.39285	0.36801	0.4208	0.36645	0.4503	0.32608	0.37577	0.38198	0.39751	0.43322	0.39285	0.3913	0.43012	0.40683	0.46583	0.43012	0.34472	0.40683	0.36801
0.28571	0.31211	0.35248	0.34937	0.38509	0.38043	0.49689	0.42856	0.55589	0.63042	0.63198	0.59626	0.58539	0.618	0.62266	0.60092	0.6444	0.59782	0.63198	0.70651	0.60558	0.58384	0.60248	0.56055	0.559	0.54347	0.61179	0.56521	0.56831	0.57608	0.46894	0.46273	0.5031	0.4767	0.53881	0.59005	0.559	0.5326	0.53415	0.51552	0.49999	0.56676	0.58539	0.57608	0.62111	0.5885	0.60403	0.48912	0.49999	0.46117
0.31832	0.47981	0.57297	0.54192	0.5621	0.64906	0.78881	0.87887	0.94253	1.08539	1.11178	1.03104	0.97514	0.99222	1.0093	1.07762	0.93322	0.96117	0.97514	0.99688	0.88042	0.97825	0.90527	0.87887	0.86955	0.89129	0.84626	0.93322	0.92079	0.78104	0.81365	0.82918	0.8385	0.82452	0.91613	0.91924	0.85558	0.89905	0.88663	0.85402	0.92235	0.95651	0.95806	1.05123	1.0652	1.08228	0.9798	0.8121	0.82297	0.7826
0.68632	0.78881	0.85402	1.00309	1.15837	1.25464	1.45339	1.47669	1.72513	1.84935	1.83382	1.77171	1.84935	1.72513	1.84935	1.83382	1.67855	1.69407	1.72513	1.67855	1.63196	1.67855	1.7096	1.56985	1.63196	1.67855	1.66302	1.75618	1.56985	1.46116	1.43476	1.45339	1.486	1.47203	1.69407	1.69407	1.72513	1.61643	1.58538	1.63196	1.67855	1.75618	1.81829	1.94252	1.91146	1.95804	1.77171	1.52482	1.50153	1.44097
1.33849	1.77171	1.97357	2.23754	2.37729	2.50151	2.67232	3.02946	3.26237	3.54187	3.46423	3.35554	3.37107	3.43318	3.30895	3.54187	3.24684	3.06051	3.16921	3.01393	2.9984	3.06051	3.09157	3.18473	3.16921	3.30895	3.23132	3.24684	3.07604	2.5481	2.67232	2.8276	2.7189	2.76549	2.90523	3.15368	2.96735	2.76549	2.92076	3.10709	3.20026	3.23132	3.23132	3.71268	3.54187	3.32448	2.93629	2.7189	2.85865	2.45493
3.43318	3.91454	4.1164	4.86173	4.62881	4.76856	4.90831	5.20334	5.60706	6.08841	5.94867	5.68469	5.8555	5.74681	5.93314	5.90208	5.60706	5.09464	5.017	5.15675	5.23439	5.23439	5.46731	5.56047	5.54494	5.32756	5.46731	4.98595	5.20334	4.83067	4.72198	4.81514	4.70645	5.11017	5.34308	5.17228	4.92384	4.93936	5.1257	5.48283	5.2965	5.62258	5.62258	6.01078	5.87103	5.38967	4.87725	4.95489	4.39589	4.42695
6.50766	7.08219	7.4238	7.62566	7.82752	7.51696	7.61013	7.74988	8.6039	8.68154	8.52627	8.52627	8.63496	8.69707	8.7126	8.58838	8.1536	7.74988	7.5946	7.84305	7.85857	7.8741	8.06043	8.35546	8.24677	7.92068	7.96727	7.78094	7.64119	7.26852	7.29958	7.3151	7.62566	7.65671	7.5946	7.37721	7.47038	7.3151	7.53249	7.79646	7.8741	8.27782	8.23124	8.23124	8.18466	7.57907	7.36169	7.15983	6.70952	6.67847
0.00155	10.3741	10.1722	10.3119	9.76848	9.73743	9.45793	9.47346	10.0635	10.0169	10.1722	10.3275	10.4517	10.2964	10.2188	9.79954	9.58215	9.42687	9.7219	9.50451	9.76848	9.8927	10.0014	10.0325	10.0014	9.90823	9.62873	9.62873	9.59768	9.25607	9.28712	9.05421	9.20948	9.02315	9.25607	8.86787	9.02315	9.13185	9.1629	9.17843	9.30265	9.48898	9.38029	9.1629	8.89893	8.80576	8.8834	9.10079	8.57285	8.58838
0.00155	11.0107	10.5449	10.2809	9.76848	9.53557	9.48898	9.08526	9.45793	9.59768	9.75295	9.79954	9.92376	9.39582	9.19396	9.19396	9.06973	9.30265	9.42687	9.58215	9.81506	9.95481	9.6132	9.70637	9.28712	9.4424	9.02315	9.55109	9.65979	9.42687	9.2716	9.1629	8.96104	8.61943	8.63496	8.38652	8.83682	8.85235	8.79024	8.72813	8.6039	8.26229	8.33993	8.41757	8.12254	8.38652	8.52627	8.58838	8.74365	9.00762
0.00155	9.06973	8.21571	7.82752	7.81199	7.20641	6.88033	6.78716	7.1443	7.3151	7.54802	7.62566	7.50144	7.02008	6.97349	7.02008	7.03561	7.20641	7.56355	8.04491	7.56355	7.62566	7.37721	7.08219	7.1443	7.39274	7.39274	7.43933	7.62566	7.85857	7.23747	7.11324	6.91138	6.55425	6.22816	6.39897	6.694	6.694	6.78716	6.47661	6.35239	5.90208	6.0263	5.66917	5.97972	6.47661	6.80269	6.98902	7.23747	7.34616
0.00155	5.83997	5.28097	4.8462	4.52012	4.10087	3.99217	3.85242	4.24062	4.24062	4.50459	4.13192	4.17851	3.8369	3.82137	3.89901	4.48906	4.61328	4.76856	4.89278	4.75303	4.41142	4.0077	3.99217	4.13192	4.13192	4.36484	4.61328	4.86173	4.87725	4.79961	4.41142	4.10087	3.61951	3.60398	4.10087	3.94559	4.03876	3.88348	3.71268	3.4487	3.24684	3.07604	2.85865	3.47976	3.94559	4.06981	4.31826	4.65987	4.70645
0.00155	2.36176	2.06674	1.75618	1.66302	1.66302	1.5388	1.58538	1.83382	1.94252	1.86488	1.78724	1.75618	1.56985	1.61643	1.63196	1.95804	2.22202	2.29965	2.31518	2.03568	1.86488	1.69407	1.66302	1.61643	1.86488	2.06674	2.12885	2.1599	2.34624	2.12885	1.92699	1.66302	1.41457	1.54501	1.78724	1.63196	1.64749	1.66302	1.47979	1.32917	1.27638	1.20961	1.32296	1.64749	1.80277	1.83382	2.02015	2.2686	2.2686
0.00155	0.61645	0.65837	0.65372	0.618	0.69409	0.61024	0.64595	0.80278	0.80899	0.83384	0.79812	0.77794	0.81365	0.83384	0.82142	0.94253	0.94098	1.03104	0.98601	0.8416	0.8711	0.72825	0.79502	0.79347	0.82918	0.90061	0.91769	0.97669	0.89905	0.8711	0.8121	0.67546	0.6739	0.62577	0.73757	0.73446	0.7298	0.73601	0.73446	0.73136	0.67856	0.67546	0.69875	0.8121	0.80278	0.7857	0.89905	0.90216	0.88197
0.00155	0.48602	0.49689	0.58695	0.59005	0.52639	0.52949	0.58695	0.76396	0.71272	0.77794	0.74844	0.74222	0.67546	0.70962	0.70806	0.7562	0.71272	0.80278	0.73912	0.78881	0.72514	0.72204	0.75154	0.69098	0.7298	0.7267	0.66769	0.7857	0.74844	0.69719	0.60869	0.69409	0.62732	0.61334	0.58695	0.60869	0.65527	0.61334	0.59005	0.59005	0.62732	0.62421	0.65527	0.66148	0.60869	0.57763	0.6149	0.65216	0.60558
0.00155	0.54347	0.54813	0.65061	0.64751	0.70185	0.64906	0.74688	0.70185	0.85247	0.90682	0.93322	0.86179	0.8944	0.91613	0.868	0.78415	0.88353	0.88818	0.89595	0.86334	0.79347	0.78725	0.86334	0.80899	0.85247	0.84471	0.79812	0.79502	0.77949	0.74844	0.75154	0.69098	0.7267	0.73912	0.66769	0.70806	0.71272	0.72825	0.65837	0.73446	0.61334	0.76862	0.72359	0.58539	0.61334	0.67856	0.66303	0.64751	0.59626
0.00155	0.64129	0.68011	0.71583	0.7826	0.69254	0.8152	0.95495	0.94253	1.11178	1.08073	1.04346	1.07141	0.98912	1.02638	1.04346	0.9798	1.0357	0.9534	1.00464	1.05899	1.05123	1.02483	1.02638	1.05588	1.05744	0.97203	0.97048	0.98756	0.90371	0.90682	0.93787	0.8975	0.87732	0.78881	0.82142	0.86179	0.81055	0.84937	0.75154	0.79191	0.88353	0.82918	0.7826	0.7826	0.73136	0.7267	0.71583	0.66614	0.74533
0.00155	0.73601	0.9503	0.84626	0.94719	1.09936	1.0357	1.08073	1.32607	1.34159	1.4037	1.35867	1.35557	1.41923	1.40526	1.36178	1.27948	1.27638	1.31364	1.20495	1.21116	1.33849	1.35712	1.29812	1.19874	1.21427	1.36023	1.2888	1.11955	1.13663	1.11178	1.09315	0.99843	1.11178	1.09936	0.97514	1.00775	1.01241	1.01551	1.0388	0.99843	1.01085	1.03104	0.93477	0.94874	0.90837	0.88042	0.80744	0.79657	0.8121
0.00155	1.05278	1.23445	1.22824	1.22979	1.29967	1.3183	1.39284	1.55432	1.64749	1.58538	1.67855	1.7096	1.60091	1.7096	1.78724	1.66302	1.58538	1.61643	1.49842	1.60091	1.60091	1.60091	1.61643	1.53724	1.44097	1.47979	1.41613	1.39594	1.29501	1.31675	1.37576	1.27172	1.30433	1.2593	1.28104	1.20961	1.27638	1.23445	1.22514	1.20961	1.18476	1.25153	1.16924	1.14905	1.02328	1.09626	1.01551	0.99688	0.93166
0.00155	1.31364	1.40526	1.46582	1.53258	1.60091	1.67855	1.72513	1.84935	2.02015	1.9891	1.86488	1.97357	1.95804	2.03568	1.94252	1.89593	1.89593	1.94252	1.95804	1.92699	1.97357	1.89593	1.88041	1.80277	1.77171	1.75618	1.72513	1.75618	1.61643	1.54967	1.54967	1.53569	1.47669	1.47358	1.54035	1.49998	1.43165	1.39749	1.45495	1.48911	1.46426	1.45805	1.46116	1.35091	1.30899	1.27172	1.27793	1.19563	1.20029
0.00155	1.66302	1.74066	1.66302	1.86488	1.86488	1.86488	1.83382	2.11332	2.28413	2.28413	2.2686	2.22202	2.2686	2.25307	2.02015	2.11332	2.09779	2.08227	2.09779	2.1599	2.05121	2.08227	2.05121	2.12885	1.97357	2.05121	1.97357	1.88041	1.80277	1.83382	1.77171	1.75618	1.75618	1.66302	1.67855	1.67855	1.60091	1.75618	1.67855	1.61643	1.67855	1.55432	1.55122	1.55122	1.51395	1.45029	1.43942	1.42234	1.36333
0.00155	1.80277	1.81829	1.9891	1.81829	1.91146	2.14438	2.23754	2.2686	2.40835	2.5481	2.4394	2.34624	2.23754	2.4394	2.25307	2.20649	2.28413	2.2686	2.31518	2.2686	2.29965	2.29965	2.19096	1.97357	2.12885	2.19096	2.11332	2.06674	2.02015	1.97357	1.83382	1.84935	1.91146	1.78724	1.75618	1.83382	1.78724	1.92699	1.84935	1.69407	1.80277	1.83382	1.74066	1.50929	1.61643	1.63196	1.50774	1.56985	1.60091
0.00155	1.95804	1.92699	2.11332	1.97357	2.05121	1.95804	2.08227	2.29965	2.48599	2.23754	2.37729	2.36176	2.29965	2.34624	2.25307	2.22202	2.22202	2.2686	2.34624	2.28413	2.31518	2.22202	2.08227	2.14438	2.14438	2.08227	2.19096	2.03568	2.11332	1.9891	2.00463	1.86488	2.00463	1.86488	1.88041	1.86488	1.72513	1.83382	1.77171	1.80277	1.74066	1.7096	1.74066	1.78724	1.7096	1.69407	1.66302	1.67855	1.69407
0.00155	1.94252	1.97357	2.02015	1.92699	2.08227	1.9891	2.00463	2.09779	2.2686	2.47046	2.31518	2.25307	2.23754	2.23754	2.28413	2.1599	2.22202	2.20649	2.22202	2.28413	2.2686	2.11332	2.02015	2.02015	1.95804	2.19096	2.20649	2.09779	2.06674	1.89593	1.86488	1.83382	1.89593	1.81829	1.78724	1.75618	1.75618	1.89593	1.92699	1.81829	1.77171	1.66302	1.7096	1.77171	1.7096	1.69407	1.69407	1.61643	1.67855
0.00155	1.72513	1.83382	1.91146	1.74066	1.86488	1.77171	1.89593	2.09779	2.08227	2.12885	2.1599	2.11332	2.14438	1.9891	1.94252	2.06674	2.03568	2.11332	2.12885	2.03568	1.95804	2.06674	1.92699	1.92699	1.81829	1.86488	1.91146	1.81829	1.89593	1.78724	1.81829	1.7096	1.61643	1.61643	1.69407	1.66302	1.75618	1.64749	1.61643	1.66302	1.63196	1.60091	1.60091	1.55432	1.64749	1.56985	1.63196	1.55432	1.58538
0.00155	1.72513	1.64749	1.64749	1.60091	1.55277	1.61643	1.69407	1.88041	1.88041	1.81829	1.91146	1.75618	1.88041	1.88041	1.86488	1.88041	1.95804	1.86488	1.89593	1.84935	1.83382	1.80277	1.80277	1.77171	1.74066	1.78724	1.77171	1.81829	1.64749	1.60091	1.61643	1.55122	1.48445	1.40992	1.50308	1.58538	1.47047	1.55122	1.52948	1.42544	1.46426	1.39905	1.44097	1.58538	1.45184	1.43787	1.52482	1.51706	1.45339
0.00155	1.46892	1.38662	1.41923	1.37576	1.44874	1.51085	1.38352	1.64749	1.64749	1.67855	1.66302	1.61643	1.61643	1.67855	1.61643	1.63196	1.61643	1.58538	1.69407	1.78724	1.58538	1.58538	1.56985	1.58538	1.5419	1.54035	1.60091	1.54501	1.53258	1.43165	1.38818	1.30743	1.30588	1.34781	1.41302	1.37731	1.38662	1.33694	1.29501	1.29812	1.29346	1.26396	1.33538	1.38662	1.33383	1.35402	1.39905	1.38352	1.30433
0.00155	1.17079	1.23135	1.19719	1.17545	1.30277	1.15681	1.22203	1.24688	1.42544	1.46426	1.40836	1.39284	1.44408	1.33383	1.36489	1.37731	1.41923	1.40992	1.46271	1.47513	1.39284	1.34625	1.22824	1.29812	1.32607	1.39594	1.35246	1.33849	1.29812	1.25619	1.22203	1.19408	1.22824	1.15837	1.13973	1.21116	1.17234	1.20184	1.21427	1.14129	1.17545	1.12576	1.04036	1.18632	1.13352	1.20495	1.18011	1.19253	1.11334
0.00155	0.9534	0.99067	0.89284	1.03415	1.07918	1.05278	1.02017	1.0916	1.19098	1.1475	1.19719	1.13973	1.20029	1.21427	1.27948	1.18011	1.22514	1.30588	1.26706	1.23135	1.16303	1.25309	1.21271	1.20495	1.0947	1.25619	1.13508	1.18321	1.14284	1.14129	1.06831	1.04501	1.07918	0.96272	1.05278	1.06986	1.05588	0.99688	1.02793	0.99998	0.99222	1.0093	1.05744	0.93787	1.0062	1.02638	0.89284	0.95806	0.93477
0.00155	0.78104	0.82452	0.8975	0.80123	0.77639	0.79191	0.7857	0.92545	0.93322	1.01396	0.99377	0.98756	0.98135	1.02328	1.02949	1.00309	1.04036	1.05123	1.07452	1.01706	1.00464	1.00464	0.95806	0.96582	0.91148	1.02793	0.97669	1.03725	0.96427	0.89595	0.89905	0.86024	0.8711	0.85868	0.93787	0.93943	0.89595	0.9239	0.86955	0.86489	0.86179	0.8121	0.86645	0.84626	0.84937	0.85558	0.87266	0.86489	0.82297
0.00155	0.62111	0.77017	0.56987	0.63353	0.61334	0.69098	0.70341	0.8416	0.7298	0.80589	0.79191	0.78725	0.7593	0.77328	0.87421	0.80123	0.80278	0.86489	0.84471	0.84937	0.77483	0.78725	0.80744	0.78104	0.86179	0.86179	0.85558	0.89129	0.87887	0.77639	0.70651	0.74222	0.72359	0.75309	0.76707	0.69098	0.69564	0.70185	0.7003	0.72825	0.72825	0.67701	0.73757	0.71272	0.70962	0.71893	0.79657	0.72359	0.66303
0.3944	0.52639	0.48446	0.52949	0.55744	0.50465	0.55123	0.55434	0.59782	0.63508	0.59161	0.68788	0.66924	0.61179	0.61334	0.61956	0.66148	0.67701	0.70962	0.69254	0.79191	0.68322	0.75309	0.69875	0.65993	0.69254	0.70341	0.71893	0.69098	0.65993	0.66614	0.57608	0.56366	0.53726	0.55589	0.64906	0.57763	0.52173	0.57297	0.57297	0.55744	0.51241	0.53881	0.58384	0.58539	0.56676	0.62732	0.59782	0.63974	0.57142
0.27639	0.3944	0.39596	0.40527	0.44565	0.42701	0.38664	0.4208	0.46428	0.43943	0.44254	0.45962	0.45962	0.50776	0.48136	0.48446	0.52018	0.4767	0.56831	0.4472	0.53415	0.52173	0.50465	0.49068	0.5062	0.47825	0.54813	0.53881	0.52794	0.48136	0.49533	0.53105	0.4503	0.52794	0.46428	0.43633	0.45962	0.45186	0.43012	0.45186	0.46428	0.43322	0.48912	0.44099	0.50155	0.50155	0.5031	0.44565	0.48136	0.47825
0.27329	0.31366	0.29503	0.36801	0.35093	0.36024	0.30124	0.31677	0.35714	0.38353	0.38664	0.40217	0.35248	0.37732	0.34316	0.3913	0.41459	0.38509	0.40527	0.42391	0.44875	0.38509	0.39751	0.4177	0.37732	0.4177	0.44254	0.47049	0.49844	0.42546	0.38819	0.35714	0.32453	0.35714	0.39285	0.3618	0.35403	0.38975	0.37267	0.35869	0.40217	0.35093	0.35558	0.35869	0.38664	0.35869	0.41925	0.3649	0.40061	0.36956
0.19254	0.25465	0.27639	0.22981	0.24689	0.25931	0.25931	0.26863	0.30279	0.29347	0.30434	0.31211	0.33695	0.30434	0.32453	0.3385	0.33074	0.34316	0.33229	0.3354	0.29037	0.29968	0.37577	0.35403	0.33385	0.37732	0.34627	0.38819	0.34316	0.31366	0.32763	0.2826	0.29503	0.27484	0.29192	0.32142	0.31366	0.28882	0.29658	0.24844	0.29192	0.309	0.26708	0.29968	0.29813	0.32298	0.34316	0.35248	0.309	0.31987
0.1677	0.20186	0.20962	0.17391	0.21118	0.2236	0.21894	0.19099	0.2531	0.20186	0.25621	0.24379	0.21739	0.25465	0.2531	0.28105	0.26242	0.27329	0.26397	0.3059	0.27795	0.2531	0.29658	0.29503	0.32142	0.2795	0.25776	0.27795	0.26863	0.22205	0.24689	0.24689	0.24068	0.23292	0.24068	0.26397	0.26242	0.27173	0.24844	0.21894	0.23602	0.24223	0.24534	0.25	0.26552	0.29658	0.26397	0.23913	0.26397	0.2826
0.15528	0.15248	0.16925	0.21273	0.17546	0.21118	0.15838	0.18478	0.22515	0.20497	0.25776	0.21739	0.23292	0.23292	0.21118	0.20497	0.20031	0.26863	0.23136	0.24223	0.24068	0.17702	0.19875	0.21118	0.2236	0.21428	0.23602	0.23913	0.25	0.21739	0.24379	0.24223	0.21428	0.20186	0.20962	0.24068	0.2236	0.26863	0.22515	0.20031	0.19099	0.21273	0.22981	0.21584	0.24068	0.21273	0.25	0.22049	0.20807	0.21739
0.15838	0.10745	0.15295	0.13463	0.16615	0.13897	0.14658	0.1708	0.13695	0.17546	0.16149	0.18944	0.16304	0.20652	0.18789	0.1708	0.1941	0.21894	0.21739	0.20807	0.18633	0.20031	0.24068	0.21118	0.18167	0.16459	0.22205	0.2236	0.19875	0.18478	0.1941	0.20341	0.20341	0.16304	0.15652	0.18789	0.20186	0.21894	0.20807	0.20652	0.20186	0.18012	0.1941	0.20962	0.21894	0.22981	0.18478	0.21739	0.20807	0.18012
0.13354	0.14301	0.14006	0.13509	0.14099	0.13928	0.12391	0.13742	0.14953	0.13789	0.14254	0.14736	0.17857	0.18323	0.17236	0.16615	0.15683	0.16615	0.18633	0.20652	0.16925	0.16304	0.16615	0.17391	0.13695	0.16615	0.18633	0.18478	0.20497	0.17236	0.17702	0.1677	0.16149	0.14441	0.16925	0.16615	0.17546	0.1486	0.18167	0.17546	0.19254	0.16459	0.1677	0.17236	0.18012	0.17857	0.18633	0.19099	0.18478	0.17236
0.12081	0.12562	0.09969	0.13043	0.12841	0.13199	0.10264	0.12018	0.1708	0.15683	0.13463	0.14736	0.1941	0.13711	0.10341	0.15683	0.14953	0.21118	0.16149	0.16149	0.14254	0.16459	0.15994	0.15186	0.16615	0.18167	0.12608	0.14844	0.1708	0.13136	0.12438	0.15015	0.15497	0.14549	0.15994	0.16459	0.16459	0.15388	0.13354	0.15512	0.15838	0.15202	0.15994	0.15295	0.13804	0.1559	0.16615	0.14472	0.17236	0.15994
0.05683	0.11894	0.11087	0.09037	0.09953	0.08742	0.08928	0.1045	0.1059	0.14192	0.11087	0.10155	0.11848	0.1205	0.14161	0.14829	0.12872	0.12717	0.13773	0.12251	0.12841	0.13882	0.14317	0.13882	0.15403	0.14363	0.12205	0.13494	0.12593	0.13913	0.15217	0.13711	0.1427	0.11258	0.10481	0.15341	0.15403	0.15062	0.14953	0.12997	0.14022	0.15279	0.13012	0.1413	0.15838	0.15171	0.13571	0.14596	0.14425	0.16459
0.04488	0.12577	0.09643	0.08478	0.10341	0.09658	0.09984	0.10388	0.07717	0.11335	0.12717	0.11009	0.14596	0.14798	0.12205	0.12453	0.12702	0.13059	0.11599	0.15093	0.13742	0.13959	0.11801	0.09751	0.11568	0.12624	0.16149	0.12376	0.15994	0.12702	0.11459	0.11164	0.09503	0.10621	0.12422	0.12065	0.12345	0.13804	0.12422	0.12251	0.11102	0.12717	0.1059	0.12453	0.134	0.12407	0.10341	0.13478	0.13525	0.10947
0.00155	0.06165	0.09286	0.0705	0.11692	0.07935	0.05248	0.09518	0.10699	0.09596	0.1	0.11879	0.08975	0.0868	0.10031	0.11071	0.11056	0.11413	0.10745	0.13602	0.12236	0.10916	0.10885	0.11195	0.12034	0.11102	0.09907	0.11242	0.14534	0.09456	0.12174	0.09456	0.08773	0.10636	0.11335	0.1222	0.10031	0.10279	0.11941	0.1205	0.09518	0.13276	0.09317	0.10357	0.11817	0.134	0.09767	0.11475	0.12453	0.10683
0.00155	0.05776	0.08183	0.06615	0.0618	0.06553	0.09208	0.06273	0.06506	0.10419	0.08928	0.0764	0.09472	0.08633	0.12174	0.11102	0.09472	0.09689	0.11708	0.1413	0.10341	0.06615	0.08727	0.08835	0.11615	0.12251	0.09177	0.12577	0.11677	0.10605	0.10124	0.1	0.05171	0.09348	0.12624	0.1073	0.11056	0.09984	0.09084	0.1014	0.10109	0.11475	0.09814	0.10217	0.13136	0.10155	0.07702	0.10652	0.10155	0.11832
0.02438	0.07081	0.05668	0.08245	0.05699	0.05776	0.04239	0.07081	0.06708	0.0764	0.09953	0.07888	0.07624	0.08835	0.08975	0.08059	0.08633	0.08137	0.08618	0.0955	0.09472	0.08804	0.08137	0.10186	0.07345	0.10605	0.09814	0.09984	0.0941	0.08773	0.09161	0.0927	0.10326	0.08571	0.09394	0.09829	0.10963	0.08261	0.09441	0.10497	0.10683	0.07562	0.0986	0.07655	0.07686	0.08882	0.0868	0.07997	0.0809	0.10574
0.00866	0.07189	0.0663	0.05124	0.05714	0.06537	0.04255	0.04565	0.05481	0.06366	0.03913	0.07795	0.05186	0.08028	0.09938	0.08199	0.07531	0.09876	0.0691	0.06786	0.08168	0.07702	0.07081	0.0913	0.08012	0.09161	0.08432	0.09472	0.07593	0.07671	0.08028	0.07314	0.07376	0.07081	0.07531	0.08059	0.07966	0.0823	0.07096	0.08137	0.07003	0.08137	0.0823	0.07795	0.07469	0.08727	0.10077	0.07888	0.07779	0.05109
0.02795	0.06304	0.0427	0.04798	0.0486	0.06258	0.03354	0.05233	0.06941	0.05714	0.07981	0.07407	0.06335	0.04456	0.05668	0.05606	0.04689	0.0486	0.06708	0.08556	0.07065	0.05528	0.07282	0.08447	0.07127	0.06165	0.06506	0.0677	0.06599	0.08168	0.05947	0.07904	0.06879	0.08633	0.06258	0.0795	0.06941	0.05171	0.06786	0.05248	0.06196	0.0514	0.09441	0.06941	0.07655	0.06071	0.07282	0.07174	0.06211	0.0531
0.03354	0.01472	0.0441	0.03401	0.03245	0.03975	0.03835	0.04798	0.04348	0.06102	0.06506	0.04239	0.05326	0.03991	0.05838	0.03432	0.06537	0.04161	0.04565	0.05295	0.04907	0.0514	0.0618	0.06863	0.04161	0.06025	0.0531	0.08587	0.05512	0.07671	0.04736	0.06102	0.05	0.05637	0.06801	0.05994	0.05761	0.06708	0.06087	0.05512	0.05823	0.06273	0.05497	0.05295	0.04332	0.05497	0.06444	0.06196	0.04503	0.06009
0.0157	0.03618	0.03571	0.0191	0.02935	0.04425	0.0455	0.0396	0.03618	0.04488	0.04503	0.04984	0.04705	0.0573	0.04006	0.03633	0.05279	0.05264	0.04643	0.05528	0.06444	0.03742	0.05823	0.06677	0.05279	0.06755	0.05776	0.05869	0.06102	0.05404	0.05078	0.03742	0.05668	0.05031	0.06102	0.05947	0.04814	0.03944	0.06056	0.04146	0.05031	0.03866	0.04363	0.04627	0.04053	0.04348	0.05606	0.06413	0.03773	0.06102
0.02966	0.02158	0.05435	0.05015	0.02764	0.03121	0.03851	0.02127	0.0382	0.03106	0.03525	0.02857	0.04348	0.03012	0.03929	0.04099	0.03292	0.03882	0.05217	0.0413	0.04425	0.03835	0.04286	0.05047	0.05574	0.04969	0.04705	0.03587	0.0413	0.05388	0.03354	0.03633	0.03385	0.03897	0.04068	0.0337	0.04068	0.05295	0.05047	0.03152	0.03696	0.05559	0.03882	0.04534	0.0368	0.02189	0.04224	0.03882	0.0559	0.03944
0.01158	0.07189	0.03463	0.03463	0.03587	0.01196	0.02935	0.02205	0.02857	0.02484	0.03307	0.02298	0.03276	0.02407	0.02842	0.02236	0.04301	0.03633	0.04456	0.03276	0.03245	0.0309	0.04255	0.03432	0.03307	0.0396	0.03633	0.04379	0.03432	0.03711	0.04814	0.04115	0.02267	0.03991	0.03618	0.04286	0.03975	0.04441	0.04192	0.03727	0.03074	0.04084	0.02764	0.02407	0.03866	0.04084	0.03727	0.04814	0.02578	0.02531
0.00155	0.02593	0.02065	0.00797	0.02174	0.01879	0.02469	0.02174	0.02236	0.03711	0.02236	0.02686	0.02407	0.02702	0.02811	0.03401	0.03385	0.01848	0.03416	0.03665	0.02748	0.01755	0.04084	0.03307	0.03028	0.02842	0.01894	0.04177	0.02717	0.03059	0.02919	0.0161	0.02438	0.02143	0.02779	0.02314	0.02671	0.01082	0.0323	0.03199	0.0309	0.02578	0.02935	0.03276	0.03354	0.04084	0.03525	0.02826	0.02438	0.03385
0	0.00601	0.02252	0.02329	0.02034	0.02422	0.01683	0.02189	0.01121	0.01689	0.02314	0.01582	0.01972	0.02236	0.0236	0.02562	0.02438	0.01193	0.01691	0.03043	0.03028	0.02748	0.0177	0.02981	0.02391	0.0368	0.02174	0.02298	0.02158	0.03214	0.02174	0.02484	0.03633	0.03742	0.02267	0.0264	0.02531	0.02484	0.01956	0.01988	0.0354	0.02919	0.02764	0.02469	0.02267	0.03183	0.02345	0.0191	0.03354	0.02453
0.00155	0.0063	0.02065	0.01582	0.00761	0.02034	0.01377	0.02329	0.01419	0.02003	0.02003	0.0143	0.02717	0.01801	0.01397	0.01169	0.02593	0.01155	0.02034	0.04317	0.02298	0.01671	0.02795	0.02655	0.02314	0.01537	0.02236	0.03028	0.02081	0.01438	0.01394	0.01941	0.01588	0.01879	0.01124	0.01598	0.01575	0.02748	0.02609	0.02842	0.02686	0.02935	0.02733	0.02143	0.0157	0.02578	0.01488	0.01739	0.01418	0.01988
0.04255	0.00837	0.0097	0.02469	0.02003	0.00606	0.02453	0.0177	0.01649	0.02127	0.02671	0.02065	0.03416	0.01654	0.01894	0.00463	0.01801	0.01422	0.01601	0.01328	0.02345	0.01193	0.02376	0.0104	0.01755	0.00988	0.02236	0.01056	0.01894	0.02345	0.02593	0.01941	0.01669	0.02236	0.01925	0.02811	0.01444	0.02438	0.0191	0.01786	0.00887	0.02252	0.01102	0.02314	0.02174	0.02252	0.01956	0.01801	0.01267	0.0177
0.01474	0.00155	0.02096	0.0222	0.01026	0.00953	0.01023	0.00988	0.02391	0.00675	0.01551	0.0222	0.0205	0.01593	0.01786	0.01183	0.01408	0.01956	0.02298	0.01708	0.02671	0.0222	0.02174	0.01359	0.03074	0.02174	0.02081	0.01863	0.02112	0.01801	0.02174	0.01262	0.00637	0.02096	0.02003	0.01848	0.01801	0.01393	0.01002	0.025	0.0148	0.01118	0.03447	0.01641	0.02019	0.01607	0.01281	0.02158	0.01234	0.01453
0.00155	0.0013	0.01407	0.00953	0.01458	0.01671	0.0177	0.01402	0.01739	0.00938	0.02438	0.01879	0.01121	0.01629	0.00989	0.01627	0.01925	0.01571	0.01863	0.01208	0.01848	0.01663	0.01017	0.01688	0.01817	0.01634	0.02003	0.02422	0.00859	0.01571	0.01786	0.01394	0.01189	0.01801	0.00624	0.01724	0.01654	0.00806	0.01469	0.01331	0.01724	0.01739	0.01582	0.01632	0.01542	0.02236	0.00966	0.00925	0.01941	0.01817
0.00155	0.01607	0.01559	0.01	0.01293	0.02779	0.00932	0.01705	0.0191	0.00963	0.01542	0.01452	0.02065	0.0191	0.01894	0.01786	0.02391	0.00837	0.01073	0.01956	0.01665	0.00873	0.00876	0.01303	0.01666	0.01894	0.01848	0.01051	0.02065	0.0161	0.01786	0.00907	0.0159	0.01613	0.00995	0.01668	0.0116	0.01702	0.0177	0.02143	0.00798	0.01126	0.01429	0.0154	0.01489	0.00318	0.01588	0.01724	0.01127	0.01211
0.02189	0	0.02453	0.01724	0.01394	0.01078	0.01239	0.01059	0.01972	0.00953	0	9.32e-05	0.02174	0.00915	0.01373	0.01279	0.01219	0.02469	0.00922	0.01578	0.01547	0.00691	0.01675	0.00995	0.01202	0.0152	0.01273	0.01053	0.01638	0.01863	0.01144	0.00762	0.01017	0.01396	0.01118	0.01652	0.02205	0.01	0.01006	0.01183	0.01474	0.01317	0.01342	0.01519	0.00845	0.01941	0.01863	0.01118	0.01079	0.01207
0.02438	0	0.00483	0.00567	0.02158	0.0177	0.0089	0.0114	0.00464	0.01189	0.01321	0.0129	0.01228	0.01264	0.00946	0.01137	0.00776	0.00725	0.01599	0.01002	0.00831	0.01194	0.01129	0	0.01124	0.015	0.01042	0.00984	0.00711	0.02096	0.01357	0.00444	0.00602	0.01085	0.00756	0.0113	0.02329	0.00995	0.01801	0.0139	0.00814	0.01817	0.00734	0.01502	0.01542	0.01185	0.01443	0.01123	0.01326	0.01801
0.00155	0.0191	0.01956	0.00159	0.00337	0.01034	0.01076	0.00337	0.00506	0.01557	0.00998	0.01081	0.0134	0.01071	0.0007003	0.00865	0.01029	0.01216	0.01286	0.0097	0.01307	0.00436	0.00859	0.00654	0.00359	0.008	0.0062	0.00703	0.00624	0.01848	0.00873	0.00738	0.01253	0.00724	0.00674	0.00957	0.01848	0.01174	0.0061	0.02438	0.01411	0.01739	0.01326	0.00523	0.00874	0.00584	0.00974	0.00512	0.01	0.02127
0	0	0.00114	0.00498	0.0086	0.00455	0.01247	0.00963	0.01068	0.01338	0.00775	0.00828	0.01118	0.00626	0.01061	0.00258	0.00998	0.01163	0.00967	0.01581	0.00506	0.01087	0.00859	0.00915	0.01081	0.01615	0.00922	0.01124	0.01475	0.01373	0.00939	0.00981	0.01817	0.01143	0.00449	0.00837	0.01045	0.00998	0.01036	0.02019	0.01581	0.02096	0.01588	0.00922	0.00832	0.01116	0.012	0.01144	0.01095	0.00671
0.00155	0.02469	0	0.01498	0.01595	0.01289	0.01188	0.00738	0.0096	0.01505	0.00744	0.00966	0.00401	0.01127	0.00159	0.00492	0.01026	0.01335	0.01497	0.0166	0.01171	0.00576	0.00638	0.01107	0.01107	0.01972	0.01925	0.01129	0.00856	0.01171	0.01441	0.0161	0.00391	0.0141	0.01548	0.01262	0.01208	0.01582	0.0168	0.02298	0.01343	0.00658	0.01542	0.01286	0.01338	0.01495	0.01585	0.00877	0.01303	0.00587
0	0.01343	0.00148	0.0646	0.00285	0.00612	0.00321	0.00736	0.0015	0.01649	0.01483	0.01129	0.00879	0.01102	0.01691	0.01279	0.00359	0.01352	0.01696	0.01231	0.00523	0.00648	0.00325	0.0089	0.01087	0.0159	0.00727	0.01026	0.01565	0.01245	0.01708	0.0075	0.0295	0.01129	0.02283	0.01405	0.01121	0.00356	0.01318	0.01039	0.01225	0.00842	0.01404	0.00898	0.01197	0.00675	0.01665	0.01579	0.01279	0.00784
0	0.0041	0.00155	0	0.00371	0.00807	0.0122	0.0191	0.0164	0.00416	0.01259	0.00576	0.00368	0.01469	0.00703	0.01343	0.0154	0.01138	0.00752	0.00944	0.01025	0.01129	0.01161	0.01956	0.01101	0.01082	0.01548	0.01104	0.01189	0.01028	0.0059	0.00447	0.00429	0.01478	0.01016	0.00388	0.01739	0.01956	0.01115	0.00859	0.00756	0.01484	0.01607	0.00607	0.00331	0.00865	0.00616	0.00913	0.0162	0.017
0.00155	0.00155	0.01016	0.00243	0.00335	0.00793	0.01652	0.00634	0	0.00977	0.01098	0.0012	0	0.0062	0.00919	0.00534	0.00371	0.0068	0.00854	0.01925	0.00846	0.01509	0.00995	0.01292	0.01467	0.02127	0.00949	0.00665	0.00787	0.00654	0.01177	0.00728	0.00986	0.00634	0.01786	0.00843	0.00842	0.01786	0.0093	0.00539	0.0137	0.01163	0.01534	0.0147	0.01466	0.01863	0.01228	0.00592	0.01113	0.01144
0.00155	0.00686	0.00186	0.00453	0	0.00488	0.00384	0.00936	0.00601	0.00877	0.0045	0.00632	0.00739	0.01376	0.00838	0.01216	0.00755	0.00907	0.01118	0.01371	0.00776	0.00943	0.00958	0.01879	0.01925	0.00553	0.0038	0.01043	0.00161	0.00991	0.01623	0.00528	0.00685	0.0071	0.01363	0.00924	0.00854	0.01085	0.00533	0.01253	0.01064	0.01407	0.01228	0.00972	0.0098	0.00314	0.01879	0.00181	0.00879	0.0077
0	0.01293	0.02919	0.01096	0.00683	0.00271	0.00539	0.00964	0.00626	0.00343	0.0064	0.00101	0.00502	0.00811	0.01116	0.00691	0.01691	0.00739	0.00654	0.00941	0.01217	0.0063	0.01222	0.00697	0.0062	0.01357	0.00654	0.00984	0.00904	0.00784	0.000894396	0.00674	0.00295	0.0063	0.01234	0.01101	0.01269	0.00635	0.01264	0.00288	0.01194	0.00877	0.00748	0.00949	0.01314	0.01113	0.01109	0.01085	0.0113	0.0059
0.00155	0.00548	0	0.03323	0.00488	0.00674	0.00411	0.01848	0.01679	0.00711	0.00724	0.01188	0.00463	0.01043	0	0.00382	0.00422	0.0043	0.02252	0.01115	0.01062	0.01393	0.01076	0.0015	0.01511	0.00198	0.00851	0.01078	0.0088	0.00856	0.00638	0.01623	0.00547	0.00249	0.00211	0.00646	0.01363	0.00497	0.01129	0.00957	0.00884	0.01668	0.00602	0.01623	0.0098	0.00885	0.0071	0.01739	0.0036	0.00523
0.00155	0.00717	0.00702	0.00393	0.00666	0.000678561	0.00427	0.01439	0.0105	0.01418	0.01182	0.00509	0.01152	0.00669	0.00512	0.01106	0.00155	0.00846	0.01266	0.00598	0.00795	0.00675	0.00884	0.00672	0.0054	0.01419	0.00725	0.0091	0.00407	0.00491	0.01328	0.01169	0.01529	0.00854	0.01346	0.01556	0.00781	0.01023	0.00984	0.00298	0.00401	0.00641	0.01109	0.02205	0.01832	0.00891	0.00838	0.0062	0.0043	0.01011
0.18167	0	0.02034	0.00155	0.01391	0.00697	0.01941	0.00335	0.00444	0.01848	0.00688	0.00716	0.00101	0.01043	0	0.00407	0.00254	0.01019	0	0.00236	0.00898	0.00413	0.00719	0.0071	0.01311	0.00806	0.00871	0.0163	0.00644	0.00843	0.00651	0.00584	0.0084	0.01467	0.00666	0.00155	0.00421	0.00899	0.00756	0.00587	0.00522	0.01023	0.01042	0.0177	0.00862	0.01438	0.00815	0.000779491	0.00561	0.00582
0.00155	0.00155	0.00488	0.00764	0	0.01106	0.01705	0.00677	0.00393	0.00738	0.0047	0.00463	0.00443	0.01321	0.00849	0.00155	0.00778	0.00268	0.00357	0.0114	0.01439	0.00739	0.00894	0.01668	0.00741	0.01211	0.00593	0.01202	0.0114	0.00957	0.00691	0.00821	0.01123	0.00845	0.00528	0.00374	0.00522	0.01244	0.00578	0.01023	0.01481	0.0047	0.00553	0.0136	0.0096	0.01531	0.00149	0.00908	0.00533	0.00602
0.00155	0.00155	0.00155	0.00547	0.01301	0.00565	0	0.00775	0.01065	0.00561	0.01342	0.00197	0.00585	0.00795	0.01337	0.00685	0.00253	0.000906818	0.000967376	0.00714	0.0122	0.00745	0.01217	0.00939	0.01418	0.00155	0.00719	0.00598	0.0177	0.00876	0.00919	0.00598	0.00522	0.00159	0.00302	0.00801	0.00748	0.00548	0.0038	0.00526	0.01141	0.00877	0.00986	0.01755	0.0071	0.01475	0.01317	0.00787	0.00908	0.01894
0.00155	0.00155	0.00281	0	0	0.025	0.00321	0.00731	0.0032	0.00783	0.01461	0.00702	0.00641	0.01276	0.01672	0.00548	0.01062	0.00155	0.01239	0.00449	0.00744	0.0088	0.01407	0.01894	0.00575	0.00356	0.01062	0.00876	0.02935	0.00467	0.000642847	0.00915	0.01081	0.00598	0.00739	0.01	0.0087	0.01239	0.01351	0.00989	0.0113	0.00638	0.00728	0.00443	0.01227	0.01137	0.0098	0.00529	0.00795	0.02314
0.00155	0.02096	0.00155	0.00483	0.00349	0.00354	0.015	0.00422	0.01009	0.00436	0.00686	0.00154	0.00859	0.00582	0.01248	0.01183	0.00683	0.01598	0.01189	0.01307	0.00714	0.00871	0.00404	0.00447	0.00282	0.00161	0.00714	0.00542	0.00142	0.00868	0.01276	0.01536	0.01183	0.00643	0.00202	0.00486	0.00536	0.00894	0.00122	0.01188	0.00907	0.01163	0.00303	0.01006	0.01311	0.00933	0.00879	0.00147	0.00919	0.0039
0.00155	0.19565	0.00155	0.02888	0.0043	0.00775	0.0057	0.00775	0.00145	0.01661	0.00416	0.00533	0.00964	0.0039	0.00162	0.00778	0.01084	0.00432	0.00778	0.00904	0.0098	0.0029	0.00854	0.00648	0.01301	0.00635	0.01098	0.0112	0.00623	0.00775	0.00435	0.01557	0.00393	0.00846	0.00693	0.00435	0.00578	0.00388	0.00946	0.00141	0.00998	0.0095	0.01146	0.00986	0.01554	0.00964	0.00938	0.00385	0.01435	0.00728
0.00155	0.00155	0.00155	0.00155	0.00984	0.00155	0.00916	0.0075	0.00134	0.00455	0.00823	0.00713	0.01151	0.01099	0.00526	0.01104	0.01286	0.00859	0.00343	0.02019	0.0102	0.00873	0.0116	0.00654	0.00655	0.01262	0.0077	0.00669	0.00415	0.00562	0.00654	0.00657	0.00784	0.00638	0.00683	0.0075	0.00832	0.00548	0.01314	0.01163	0.00589	0.00436	0.0105	0.01008	0.00626	0.0086	0.01382	0.00607	0.00762	0.00887
0.00155	0.00155	0.00155	0.00975	0.00155	0.00581	0.01651	0.00637	0.00155	0.01025	0.00424	0.00419	0.01236	0.00731	0.00884	0.00761	0.01286	0.00952	0.01179	0.00523	0.00748	0.00818	0.0088	0.00303	0.0029	0.00155	0.00842	0.00669	0.00432	0.0107	0.00393	0.00483	0.00506	0.00394	0.00385	0.00941	0.00604	0.01213	0.01068	0.00579	0.00843	0.00155	0.00401	0.0068	0.00648	0.00553	0.00506	0.01443	0.00807	0.00933
0.00155	0.00155	0.00155	0.00155	0.0041	0.00776	0.00716	0.0141	0.0043	0.00132	0.00988	0	0.00396	0.00924	0.00793	0.00961	0.00744	0.00972	0.00271	0.01289	0.00548	0.0066	0.00155	0.0122	0.00421	0.00411	0.0107	0.01158	0	0.00806	0.01219	0.00439	0.00149	0.00915	0.00331	0.0098	0.00826	0.00287	0.01177	0.00894	0.00711	0.0041	0.01554	0.00638	0.01085	0.00404	0.00385	0.00769	0.00936	0.00761
0.00155	0.00155	0.00155	0.02283	0.00488	0.0041	0.00744	0.00223	0.00576	0.02143	0.00713	0.00474	0.00755	0.00811	0.00648	0.00699	0.01387	0.0088	0.01365	0.01554	0.00548	0.00523	0.00155	0.00686	0.00173	0.00677	0.01205	0.01351	0.00711	0.00818	0.00696	0.00411	0.00592	0.01724	0.00266	0.01053	0.01627	0.00277	0.01009	0.00775	0.01132	0.00624	0.00815	0.01286	0.01082	0.01028	0.00828	0.000209624	0.00025776	0.01116
0.00155	0.00155	0.01724	0.00155	0.00155	0.01401	0	0.00393	0.0059	0.00393	0.0064	0.00553	0.0093	0.00672	0.00797	0.00542	0.00115	0.00804	0.00276	0.00308	0.00666	0.00988	0.00163	0.01019	0.00429	0.01121	0.00686	0.00366	0.00612	0.0107	0.00801	0.00452	0.00879	0.01241	0.01146	0.01205	0.00282	0.0013	0.00598	0.00884	0.00826	0.01207	0.00657	0.00984	0.01225	0.000889738	0.00769	0.01158	0.01168	0.01165
0.00155	0.00155	0.00155	0.00674	0.00415	0.00604	0.00707	0.01252	0.01315	0.00511	0.01199	0.00634	0.00995	0.00418	0.000489123	0.00762	0.00652	0.00112	0.01202	0.00539	0.00547	0.00427	0.00762	0.01082	0.00658	0.00779	0.00407	0.00421	0.00703	0.0059	0	0.00823	0.0043	0.00294	0.00672	0.01025	0.00359	0.00989	0.00741	0.00374	0.00399	0.00629	0.01161	0.007	0.00415	0.0052	0.0136	0.00683	0.00669	0.00655
0.00155	0.00155	0.00155	0.01542	0.00972	0	0.01095	0.00348	0.005	0.00171	0.00817	0.00101	0.00568	0.00579	0.01057	0.00506	0.00686	0	0.00865	0.00332	0	0.01567	0.01127	0.00812	0.00967	0.00806	0.00424	0.00458	0.00736	0.01303	0.02252	0.00964	0.00377	0.000830732	0.01234	0.01345	0.01464	0.00181	0.01048	0.00913	0.00145	0.00894	0.00731	0.00202	0.0111	0.00862	0.000630425	0.00567	0.00868	0.01244
0.00155	0.00155	0.00155	0	0.00433	0.00946	0.00669	0.0087	0.00632	0.0026	0.00506	0.00408	0.00401	0.00107	0.0066	0.00978	0.01127	0.00911	0.01109	0.00206	0.00425	0.00787	0.00593	0.00427	0.00668	0.01116	0.00936	0.00649	0.00394	0.00579	0.00155	0.00305	0.00845	0.00646	0.00696	0.00733	0.00356	0.00842	0.00916	0.0041	0.00439	0.00837	0.00508	0.01065	0.0098	0.0055	0.01008	0.00579	0.01337	0.00348
0.00155	0.00155	0.00155	0.00155	0.00155	0.01112	0.00155	0.01045	0.00467	0.00526	0.01002	0.00371	0.00349	0.00318	0.01079	0.00835	0.00526	0.01138	0.00545	0.00946	0.0118	0.00761	0.00415	0.00477	0.00585	0.01275	0.0062	0.00941	0.0093	0.00155	0.01137	0.00949	0.00288	0.01435	0.00947	0.00571	0.01168	0.00506	0.000282604	0.00773	0.00741	0.00652	0.01033	0.00155	0.00629	0.00298	0.01956	0.00852	0.00946	0.000956507
0.00155	0.00155	0.00155	0.02127	0.00155	0.01612	0.00155	0.00141	0.01706	0.000970482	0.00135	0.00989	0.00362	0.00483	0.00748	0.00416	0.00964	0.00925	0.00654	0.00489	0.00167	0.00711	0.00705	0	0.00649	0.00814	0.0068	0.00991	0.00724	0.01039	0.00365	0.00604	0.00253	0.00553	0.00958	0.00453	0.00602	0.00433	0.00891	0.01009	0.01088	0.01157	0.00469	0.00155	0.01258	0.00693	0.00439	0.01022	0.00623	0.01467
0.00155	0.00155	0.00155	0.00155	0.01202	0	0.00474	0.000964271	0.00876	0.0072	0.00553	0.00804	0.00408	0.01267	0.00253	0.00686	0.00761	0.01163	0.00297	0	0.00907	0.00699	0.00578	0.00688	0.00432	0.00621	0.0066	0.00702	0.00564	0.00714	0.00752	0.00707	0.00725	0.00947	0.0089	0.00654	0.00293	0.00922	0.00809	0.00924	0	0.0162	0.01388	0.00616	0.00282	0.00432	0.01183	0.01138	0.01651	0.01298
0.00155	0.00155	0.00155	0.00155	0.00155	0	0.01006	0.00922	0.00349	0.00108	0.00835	0.00972	0.01078	0.00834	0.00556	0.01402	0	0.00638	0.0043	0.00663	0.00823	0.00553	0.00781	0.00925	0.00109	0.00261	0.00781	0.0037	0.00503	0.00946	0.01481	0.00736	0.01012	0.01287	0.01144	0.00547	0.01132	0.00696	0.000703405	0.0072	0.01177	0.00644	0.01175	0.00223	0.00447	0.01261	0.00635	0.00438	0.00668	0.00669
0.00155	0.00155	0.00155	0.00155	0.00661	0	0.00801	0.005	0.00787	0.00447	0.01042	0.00407	0.00792	0	0.00755	0.00297	0.00229	0.0129	0.01433	0.00298	0.0154	0.00876	0.01848	0.02174	0.00554	0.00565	0.00665	0.00411	0.01163	0.00444	0.0045	0.01155	0.00606	0.00352	0.00688	0.01374	0.00885	0.00997	0.00349	0.00809	0.00418	0.01078	0.01241	0.00935	0.00102	0.00809	0.01571	0.00554	0.00382	0.00627
0.00155	0.00155	0.00155	0.00155	0.00155	0.02981	0.00615	0.00786	0.01121	0.00567	0	0.00784	0.00727	0.01199	0.00856	0.00936	0.01301	0.00913	0.00206	0.00724	0.00245	0.00925	0.0064	0.000116458	0.01196	0.01699	0.00986	0.00964	0.00963	0.00652	0.00977	0.01113	0.00998	0.00151	0.00294	0.00446	0.01113	0.00658	0.00854	0.0122	0.01092	0	0.00436	0.01101	0.01252	0.01203	0.01289	0.01239	0.01273	0.01245
0.00155	0.00155	0.00155	0.00155	0.09922	0.00155	0.00815	0.01241	0.00733	0.00935	0.00722	0.00682	0.00933	0.00899	0.0039	0.00433	0.01071	0.00176	0	0.00263	0.01104	0.00708	0	0.01534	0.00474	0.00821	0.01972	0.00474	0.0116	0.01284	0.012	0.01196	0.00779	0.00762	0.01262	0.01048	0.00793	0.01677	0.01281	0.00988	0.01183	0.0114	0.00938	0.01234	0.01724	0.00643	0.0064	0.01141	0.01034	0.00846
0.00155	0.00155	0.00155	0.00155	0.00155	0	0.00517	0.00789	0	0.00801	0.00807	0.0026	0.01245	0.00797	0.00769	0.01338	0.0177	0.00393	0.00257	0.00396	0.00565	0.00745	0.01245	0.01467	0.00669	0.00943	0.00689	0.00446	0.00396	0.00488	0.01124	0.01466	0.01863	0.00238	0.00478	0.00764	0.00536	0.01115	0.01542	0.00904	0.00604	0.01087	0.01638	0.01186	0.01832	0.01216	0.0107	0.01185	0.01262	0.01199
0.00155	0.00155	0.00155	0.00155	0.00155	0.01523	0	0.00475	0.00736	0.01169	0.00123	0.00235	0.00168	0.00821	0.00201	0.00949	0.01062	0.00592	0.0054	0.01236	0	0.01427	0.00337	0.00424	0.01925	0.00644	0.01724	0.0143	0.0166	0.01602	0.00766	0.01677	0.00953	0.01689	0.0134	0.01283	0.0072	0.01646	0.01354	0.00514	0.01739	0.00862	0.01359	0.0177	0.01941	0.01331	0.01739	0.0205	0.0205	0.00649
0.00155	0.00155	0.00155	0.00155	0.00155	0.00155	0.00155	0.00401	0.00402	0.000540364	0.013	0.00411	0.01068	0.0079	0.00489	0.00685	0.00944	0.02096	0.00587	0.01193	0.0082	0.01138	0.01227	0.01043	0.0141	0.01863	0.00747	0.00745	0.00809	0.01189	0.01627	0.02096	0.00989	0.02593	0.02112	0.0236	0.01273	0.00337	0.01267	0.01817	0.01233	0.01399	0.01166	0.01255	0.01309	0.02578	0.01739	0.01143	0.01478	0.00992
0.00155	0.00155	0.00155	0.00155	0.00155	0.00155	0.0068	0.00453	0.00575	0.01036	0.01155	0	0.00393	0	0.01231	0.00571	0.0127	0.00975	0	0.00941	0.01095	0.0116	0.01435	0.01287	0.01863	0.0166	0.01009	0.00821	0.01267	0.0127	0.00829	0.01402	0.01202	0.00969	0.01894	0.01863	0.01657	0.00629	0.01247	0.0125	0.01141	0.02469	0.01272	0.01606	0.01638	0.01655	0.01941	0.01705	0.02857	0.01894
0.00155	0.00155	0.00155	0.00155	0.00155	0.00155	0.02562	0.00686	0.01005	0.00481	0.00349	0.00323	0.00874	0.01443	0.00779	0.01099	0.0054	0.00148	0.01679	0.01377	0.02112	0.00449	0.01427	0.00644	0.01706	0.01956	0.02376	0.01848	0.02003	0.0138	0.00323	0.01542	0.01236	0.01151	0.01429	0.01755	0.01371	0.02034	0.02578	0.01289	0.0091	0.02127	0.00859	0.01604	0.01227	0.00964	0.02376	0.01009	0.02019	0.02298
0.00155	0.00155	0.00155	0.00155	0.00155	0.00155	0.00155	0.00604	0.01503	0.00902	0.01956	0.00461	0.00994	0.00405	0.01706	0.00857	0.01438	0.0079	0.00817	0.01424	0.01848	0.0132	0.01264	0.01208	0.01253	0.01492	0.02034	0.00637	0.000964271	0.01071	0.01786	0.01568	0.0191	0.02127	0.00935	0.03509	0.02065	0.02158	0.01941	0.01279	0.03012	0.00908	0.02733	0.01956	0.02283	0.01988	0.03137	0.02127	0.02267	0.03261
0.00155	0.00155	0.00155	0.00155	0.00155	0.00155	0	0.00405	0.00713	0	0.01444	0.013	0.00272	0.01343	0.00604	0.01292	0.0095	0.0098	0.00475	0.02671	0.01879	0.013	0.03307	0.00972	0.01637	0.02096	0.00834	0.01702	0.0022	0.01138	0.01147	0.01755	0.02096	0.01326	0.025	0.01467	0.02174	0.02733	0.02174	0.02562	0.01542	0.03354	0.02547	0.01615	0.02314	0.02438	0.01529	0.02298	0.02531	0.02484
0.00155	0.00155	0.00155	0.00155	0.00155	0.00155	0.00155	0.00407	0.01497	0.02252	0.0087	0.00896	0.01318	0.01601	0.00831	0.0075	0.01623	0.01144	0.00991	0.02143	0.01287	0.00994	0.02081	0.01817	0.01283	0.01284	0.01151	0.03307	0.02019	0.02842	0.02609	0.02065	0.01258	0.00393	0.01545	0.02811	0.02096	0.02283	0.02857	0.02702	0.02407	0.01126	0.02484	0.02748	0.01801	0.01627	0.02019	0.03866	0.01972	0.03385
0.00155	0.00155	0.00155	0.00155	0.00155	0.00155	0	0	0.00738	0.00783	0.00972	0.01407	0.01461	0.01281	0.02096	0.01397	0.0084	0.0191	0.00618	0.01123	0.02112	0.01472	0.01568	0.0154	0.01635	0.01682	0.01739	0.01076	0.02189	0.01988	0.01152	0.03152	0.02236	0.0236	0.01972	0.02019	0.01972	0.0177	0.01724	0.02034	0.025	0.02764	0.0264	0.03354	0.02314	0.01925	0.03556	0.02329	0.02127	0.02733
0.00155	0.00155	0.00155	0.00155	0.00155	0.00155	0.00155	0.00472	0.0031	0.01941	0.00877	0.01724	0.01832	0.00512	0.0191	0.01925	0.02329	0.0139	0.01433	0.01613	0.02453	0.01227	0.01293	0.02081	0.0191	0.02593	0.0068	0.01158	0.01956	0.01238	0.02904	0.01211	0.01106	0.01334	0.01393	0.01863	0.03245	0.01941	0.03463	0.02174	0.03121	0.0134	0.02764	0.03292	0.03137	0.02997	0.02655	0.02919	0.0323	0.02143
0.00155	0.00155	0.00155	0.00155	0.00155	0.00155	0.00155	0.00582	0.00172	0.00401	0	0.00776	0.01411	0.01143	0.00756	0.01988	0.01104	0.0205	0.01023	0.01651	0.01988	0.02267	0.00991	0.02873	0.01941	0.01483	0.01786	0.01786	0.02733	0.02904	0.01616	0.00679	0.01321	0.02748	0.01894	0.0295	0.0163	0.03556	0.01261	0.02811	0.0164	0.02391	0.01724	0.02562	0.03354	0.03432	0.03758	0.03432	0.03432	0.02391
0.00155	0.00155	0.00155	0.00155	0.00155	0.00155	0.00155	0.0413	0	0.00852	0.00983	0.01222	0.01092	0.01042	0.01155	0.02112	0.00573	0.02158	0.01079	0.0177	0.01571	0.01624	0.01331	0.00173	0.01616	0.0177	0.01863	0.0222	0.01312	0.00203	0.01894	0.03168	0.01956	0.01529	0.02267	0.01556	0.01599	0.01225	0.02966	0.0295	0.01879	0.02081	0.01894	0.02655	0.025	0.02391	0.02609	0.04472	0.03338	0.02935
0.00155	0.00155	0.00155	0.00155	0.00155	0.00155	0.00155	0.09146	0.00155	0.01581	0.02671	0.01147	0.0046	0.00786	0.01359	0.01655	0.0177	0.01102	0.01452	0.01287	0.02189	0.01755	0.01739	0.01739	0.00609	0.01596	0.01708	0.01705	0.01655	0.01739	0.02717	0.01073	0.0236	0.01399	0.00807	0.01972	0.02267	0.02779	0.0236	0.01724	0.02391	0.02081	0.02003	0.025	0.03121	0.02547	0.01739	0.03276	0.02329	0.01879
0.00155	0.00155	0.00155	0.00155	0.00155	0.00155	0.00155	0.00155	0.01627	0	0.00967	0.00835	0.01452	0.00874	0.0138	0.00551	0.01436	0.01031	0.0095	0.01519	0.0027	0.01368	0.01331	0.01273	0.01272	0.0111	0.00758	0.01879	0.01068	0.0079	0.00865	0.01863	0.00657	0.02329	0.02065	0.00913	0.01674	0.01109	0.02236	0.02593	0.01739	0.02267	0.02904	0.01972	0.02081	0.01832	0.0177	0.0323	0.02469	0.01786
0.00155	0.00155	0.00155	0.00155	0.00155	0.00155	0.00155	0.00155	0.00155	0.00627	0.00146	0.00031366	0.01245	0.01486	0.00843	0.01253	0.00803	0.00837	0.01474	0.0118	0.01786	0.00838	0.01388	0.01196	0.01101	0.01132	0.01623	0.00575	0.02034	0.01228	0.01056	0.01427	0.01755	0.01081	0.01016	0.0112	0.01534	0.01581	0.02019	0.0222	0.01087	0.02717	0.01	0.01377	0.01447	0.01432	0.01863	0.01832	0.01464	0.01101
0.00155	0.00155	0.00155	0.00155	0.00155	0.00155	0.00155	0.00155	0.00155	0.02205	0.01461	0.015	0.0032	0.01298	0	0.01014	0.00466	0.01523	0.01138	0.00988	0.00658	0.00672	0.01568	0.01941	0.0105	0.00921	0.00545	0.01307	0.01332	0.00823	0.01588	0.00877	0.01699	0.01144	0.01988	0.01522	0.01191	0.01248	0.01848	0.01848	0.01879	0.01264	0.01988	0.01724	0.00663	0.00671	0.02205	0.00585	0.01679	0.02019
0.00155	0.00155	0.00155	0.00155	0.00155	0.00155	0.00155	0.00155	0.00155	0	0.00682	0.00528	0.00295	0.0041	0.00467	0.00368	0.01253	0.00296	0.01008	0.00988	0.00868	0.01342	0	0.01014	0.00871	0.0028	0.00939	0.01657	0.01127	0.00925	0.01315	0.00851	0.0047	0.00972	0.01073	0.00961	0.00637	0.01	0.01283	0.01203	0.00301	0.01088	0.01564	0.01014	0.00932	0.00402	0.00683	0.01262	0.00986	0.00984
0.00155	0.00155	0.00155	0.00155	0.00155	0.00155	0.00155	0.00155	0.00155	0.00155	0.00995	0.00265	0	0.01075	0.00548	0.00393	0.00461	0.0026	0.00284	0.00415	0.00161	0.00876	0.00519	0.01464	0.00432	0.01179	0.00825	0.01522	0.00724	0.00683	0.00481	0.00427	0.01028	0.01034	0.00391	0.00169	0.00109	0.00578	0.00767	0.00952	0.00217	0.01488	0.00761	0.0047	0.00474	0.00419	0.00661	0.01197	0.00738	0.00991
0.00155	0.00155	0.00155	0.00155	0.00155	0.00155	0.00155	0.00155	0.00155	0	0.00362	0.00256	0	0.00435	0.0021	0.00592	0	0.00464	0.00227	0.01064	0.00542	0.00793	0.00818	0.00156	0.00293	0.00817	0.00936	0.00447	0.00447	0.00452	0.00713	0.00648	0.00258	0.00362	0.01029	0.00589	0.00439	0.01071	0.01106	0.00606	0.00901	0.01278	0.00571	0.01233	0.00767	0.00643	0.00191	0.00826	0.00915	0.00407
0.00155	0.00155	0.00155	0.00155	0.00155	0.00155	0.00155	0.00155	0.00155	0	0.00576	0.00711	0.00983	0.0038	0	0.00652	0	0.0016	0.00291	0	0	0	0.00407	0.00215	0.00408	0.01138	0.00596	0.00279	0.00302	0.0093	0.00601	0.00618	0.00615	0.00941	0.00595	0.00548	0.00534	0.00494	0.00798	0.00385	0.00846	0.0057	0.00401	0.00933	0.00453	0	0.01174	0.00509	0.0013	0.00366
0.00155	0.00155	0.00155	0.00155	0.00155	0.00155	0.00155	0.00155	0.00155	0.00155	0.00282	0.00489	0.01067	0.01495	0.00846	0.01379	0.0028	0.00209	0.00529	0.00859	0.00941	0	0.00137	0.00966	0.00388	0.00602	0.00797	0.00469	0.0062	0.00291	0.0043	0.00776	0.0059	0.00155	0.00315	0.00227	0	0.00717	0.00944	0.00393	0.00607	0.00516	0.00402	0.01197	0.01126	0.00779	0	0	0.0057	0.00641
[truncated: 92 more columns]

## Sheet: Fig3c
E (meV)	Intensity (arb units) - 0.25 K	Error Intensity (arb. units)	E (meV)	Intensity (arb units) - 0.5 K	Error Intensity (arb. units)	E (meV)	Intensity (arb units) - 1 K	Error Intensity (arb. units)	E (meV)	Intensity (arb units) - 5 K	Error Intensity (arb. units)	E (meV)	Intensity (arb units) - 50 K	Error Intensity (arb. units)	E (meV)	Intensity (arb units) - 100 K	Error Intensity (arb. units)
-0.03	0.74794	0.000528846	-0.03	0.74582	0.00080673	-0.03	0.75287	0.000810587	-0.03	0.82616	0.00104	-0.03	0.82747	0.00147	-0.03	0.72447	0.000973289
-0.01	1.13124	0.000457106	-0.01	1.13139	0.000698213	-0.01	1.13749	0.000700177	-0.01	1.22422	0.000890097	-0.01	1.21585	0.00125	-0.01	1.08897	0.00083873
0.01	1.1904	0.00046648	0.01	1.18963	0.000712281	0.01	1.19701	0.000714611	0.01	1.27136	0.000902475	0.01	1.2642	0.00127	0.01	1.13514	0.000851754
0.03	0.88135	0.000563906	0.03	0.88031	0.000860863	0.03	0.88511	0.000863214	0.03	0.92987	0.00108	0.03	0.92587	0.00153	0.03	0.82078	0.00102
0.05	0.44106	0.00028173	0.05	0.44083	0.000430206	0.05	0.44094	0.000430252	0.05	0.44408	0.000528159	0.05	0.44378	0.000746358	0.05	0.37149	0.000481727
0.07	0.18582	0.000261835	0.07	0.19168	0.000406579	0.07	0.18227	0.000395965	0.07	0.14276	0.000426697	0.07	0.14191	0.000600949	0.07	0.09755	0.000351742
0.09	0.17739	0.000182128	0.09	0.18457	0.000283823	0.09	0.17091	0.000273058	0.09	0.09508	0.000248787	0.09	0.08806	0.000338183	0.09	0.05593	0.000190507
0.11	0.20123	0.000193382	0.11	0.21004	0.000301694	0.11	0.19454	0.000290522	0.11	0.09468	0.00024824	0.11	0.07672	0.000315567	0.11	0.04951	0.00017924
0.13	0.19522	0.000268902	0.13	0.20259	0.000418376	0.13	0.19	0.000405306	0.13	0.09379	0.000348829	0.13	0.07107	0.000429757	0.13	0.0453	0.000243167
0.15	0.16271	0.000173018	0.15	0.16719	0.000267839	0.15	0.1599	0.000261982	0.15	0.08404	0.000232878	0.15	0.0622	0.000283218	0.15	0.04248	0.000166168
0.17	0.12056	0.000210574	0.17	0.12261	0.000324528	0.17	0.119	0.000319506	0.17	0.06598	0.00029171	0.17	0.05078	0.00036231	0.17	0.03908	0.000225796
0.19	0.08197	0.00012276	0.19	0.08367	0.000189499	0.19	0.08084	0.000186226	0.19	0.04687	0.000173774	0.19	0.03823	0.000222415	0.19	0.03595	0.000153068
0.21	0.04682	9.29971e-05	0.21	0.04832	0.000144233	0.21	0.04619	0.000141068	0.21	0.02533	0.000127796	0.21	0.02409	0.000176805	0.21	0.03202	0.000144523
0.23	0.03227	0.000109142	0.23	0.03326	0.000169556	0.23	0.0312	0.000163919	0.23	0.01536	0.000140692	0.23	0.01657	0.000207148	0.23	0.02942	0.000195473
0.25	0.02442	6.73147e-05	0.25	0.02551	0.000104981	0.25	0.02344	0.000100544	0.25	0.00985	7.98755e-05	0.25	0.01207	0.000125336	0.25	0.02745	0.000134009
0.27	0.01881	8.35328e-05	0.27	0.01975	0.000130838	0.27	0.01793	0.000124939	0.27	0.00697	9.57042e-05	0.27	0.00891	0.000152366	0.27	0.02549	0.000182838
0.29	0.01426	5.14357e-05	0.29	0.01493	8.03604e-05	0.29	0.01364	7.68403e-05	0.29	0.00501	5.71502e-05	0.29	0.00722	9.69541e-05	0.29	0.02346	0.000123794
0.31	0.00928	4.14423e-05	0.31	0.00959	6.43019e-05	0.31	0.00894	6.21859e-05	0.31	0.00363	4.88126e-05	0.31	0.00525	8.28616e-05	0.31	0.02121	0.000117756
0.33	0.00635	4.85429e-05	0.33	0.0066	7.56779e-05	0.33	0.00621	7.33932e-05	0.33	0.00257	5.81773e-05	0.33	0.0042	0.000104435	0.33	0.01958	0.000159707
0.35	0.00459	2.92837e-05	0.35	0.0047	4.51299e-05	0.35	0.0044	4.37282e-05	0.35	0.00208	3.71599e-05	0.35	0.00373	7.04826e-05	0.35	0.0186	0.00011049
0.37	0.00319	2.4505e-05	0.37	0.00336	3.84073e-05	0.37	0.00311	3.67815e-05	0.37	0.00157	3.23835e-05	0.37	0.00297	6.27284e-05	0.37	0.01681	0.000104936
0.39	0.00274	3.21965e-05	0.39	0.00269	4.87986e-05	0.39	0.00272	4.92206e-05	0.39	0.00146	4.4197e-05	0.39	0.00257	8.2749e-05	0.39	0.01547	0.000142769
0.41	0.00256	2.20076e-05	0.41	0.00254	3.34324e-05	0.41	0.00246	3.29144e-05	0.41	0.00138	3.04639e-05	0.41	0.00243	5.66993e-05	0.41	0.01457	9.75577e-05
0.43	0.00241	3.0231e-05	0.43	0.00253	4.70811e-05	0.43	0.00242	4.64037e-05	0.43	0.0014	4.3322e-05	0.43	0.00234	7.82071e-05	0.43	0.01371	0.00013383
0.45	0.00221	2.04334e-05	0.45	0.00219	3.11937e-05	0.45	0.00215	3.07709e-05	0.45	0.00133	2.99066e-05	0.45	0.00215	5.34214e-05	0.45	0.01279	9.15301e-05
0.47	0.00184	1.87573e-05	0.47	0.00192	2.92436e-05	0.47	0.00192	2.90749e-05	0.47	0.00125	2.92362e-05	0.47	0.00194	5.07825e-05	0.47	0.01186	8.82166e-05
0.49	0.00174	2.58658e-05	0.49	0.00176	3.94245e-05	0.49	0.00174	3.93291e-05	0.49	0.00119	4.01339e-05	0.49	0.0018	6.90686e-05	0.49	0.01115	0.000120968
0.51	0.00163	1.76924e-05	0.51	0.00163	2.7184e-05	0.51	0.00161	2.6937e-05	0.51	0.00118	2.84844e-05	0.51	0.00171	4.76579e-05	0.51	0.01027	8.22073e-05
0.53	0.00159	2.47024e-05	0.53	0.00153	3.71279e-05	0.53	0.00156	3.74697e-05	0.53	0.00116	3.97633e-05	0.53	0.00163	6.75612e-05	0.53	0.00989	0.000113768
0.55	0.0015	1.6975e-05	0.55	0.00149	2.58855e-05	0.55	0.00151	2.58616e-05	0.55	0.00114	2.79861e-05	0.55	0.00155	4.57462e-05	0.55	0.00928	7.78416e-05
0.57	0.0016	1.75628e-05	0.57	0.00164	2.71773e-05	0.57	0.00158	2.66467e-05	0.57	0.00122	2.88759e-05	0.57	0.00152	4.55144e-05	0.57	0.00882	7.61503e-05
0.59	0.00186	2.68053e-05	0.59	0.00186	4.06524e-05	0.59	0.00187	4.11835e-05	0.59	0.00136	4.33384e-05	0.59	0.00138	6.09562e-05	0.59	0.00819	0.000103971
0.61	0.00233	2.12224e-05	0.61	0.0023	3.21258e-05	0.61	0.0023	3.21118e-05	0.61	0.00157	3.25655e-05	0.61	0.00131	4.21954e-05	0.61	0.00779	7.15584e-05
0.63	0.00309	3.43215e-05	0.63	0.0031	5.25923e-05	0.63	0.00309	5.26074e-05	0.63	0.0018	4.89557e-05	0.63	0.00145	6.32978e-05	0.63	0.0073	9.81671e-05
0.65	0.00401	2.76436e-05	0.65	0.00397	4.19175e-05	0.65	0.00403	4.22874e-05	0.65	0.00228	3.92336e-05	0.65	0.00126	4.18176e-05	0.65	0.00697	6.7836e-05
0.67	0.00539	3.19064e-05	0.67	0.00544	4.90309e-05	0.67	0.00545	4.89625e-05	0.67	0.00294	4.42557e-05	0.67	0.00127	4.12735e-05	0.67	0.00658	6.59918e-05
0.69	0.00613	4.79916e-05	0.69	0.00601	7.27409e-05	0.69	0.00618	7.352e-05	0.69	0.00333	6.66617e-05	0.69	0.00123	5.83051e-05	0.69	0.00612	8.9879e-05
0.71	0.0059	3.32263e-05	0.71	0.00596	5.09218e-05	0.71	0.00598	5.11159e-05	0.71	0.00332	4.7105e-05	0.71	0.00118	4.0301e-05	0.71	0.00598	6.29043e-05
0.73	0.00482	4.23578e-05	0.73	0.0049	6.52894e-05	0.73	0.0049	6.5344e-05	0.73	0.00305	6.37094e-05	0.73	0.00105	5.38208e-05	0.73	0.00569	8.71552e-05
0.75	0.00343	2.54193e-05	0.75	0.00346	3.89106e-05	0.75	0.00356	3.94847e-05	0.75	0.00227	3.89664e-05	0.75	0.00111	3.88147e-05	0.75	0.00536	5.98016e-05
0.77	0.00191	1.91808e-05	0.77	0.00198	2.96791e-05	0.77	0.00195	2.94206e-05	0.77	0.00156	3.23169e-05	0.77	0.00101	3.73919e-05	0.77	0.00507	5.79209e-05
0.79	0.00127	2.22001e-05	0.79	0.00126	3.39715e-05	0.79	0.00132	3.43451e-05	0.79	0.00122	4.08002e-05	0.79	0.000985699	5.25337e-05	0.79	0.00504	8.17076e-05
0.81	0.000981858	1.4046e-05	0.81	0.000986754	2.14237e-05	0.81	0.001	2.14289e-05	0.81	0.000958337	2.58043e-05	0.81	0.000959309	3.62653e-05	0.81	0.00475	5.61964e-05
0.83	0.0008109	1.80733e-05	0.83	0.000822636	2.75311e-05	0.83	0.000849082	2.80006e-05	0.83	0.000828564	3.46012e-05	0.83	0.000944844	5.1812e-05	0.83	0.00443	7.64959e-05
0.85	0.00073642	1.22663e-05	0.85	0.000723898	1.83e-05	0.85	0.000691717	1.8165e-05	0.85	0.000645462	2.13726e-05	0.85	0.000770598	3.30101e-05	0.85	0.00433	5.3785e-05
0.87	0.000611435	1.13231e-05	0.87	0.000652617	1.7676e-05	0.87	0.000653686	1.77196e-05	0.87	0.00054094	2.01386e-05	0.87	0.000768472	3.37833e-05	0.87	0.00419	5.29208e-05
0.89	0.000572236	1.54673e-05	0.89	0.000612882	2.46005e-05	0.89	0.000587321	2.37962e-05	0.89	0.000485867	2.70353e-05	0.89	0.000749202	4.56658e-05	0.89	0.00398	7.26441e-05
0.91	0.000602978	1.12724e-05	0.91	0.000586134	1.67562e-05	0.91	0.000553914	1.65819e-05	0.91	0.000520934	1.97486e-05	0.91	0.000645735	3.03926e-05	0.91	0.00388	5.07802e-05
0.93	0.000548925	1.06807e-05	0.93	0.000574166	1.67311e-05	0.93	0.000558349	1.6516e-05	0.93	0.000453739	1.80855e-05	0.93	0.000630965	3.05366e-05	0.93	0.00366	4.96358e-05
0.95	0.00056344	1.51764e-05	0.95	0.000582418	2.38e-05	0.95	0.000552993	2.24659e-05	0.95	0.00048188	2.64225e-05	0.95	0.00071057	4.42651e-05	0.95	0.00363	6.96649e-05
0.97	0.000545851	1.06209e-05	0.97	0.000566942	1.6478e-05	0.97	0.000571365	1.67584e-05	0.97	0.000474725	1.86217e-05	0.97	0.000537277	2.90603e-05	0.97	0.00348	4.84807e-05
0.99	0.000566534	1.50705e-05	0.99	0.000612145	2.46461e-05	0.99	0.000545077	2.29163e-05	0.99	0.000447569	2.51916e-05	0.99	0.000606231	4.07745e-05	0.99	0.00328	6.6746e-05
1.01	0.000508612	1.03435e-05	1.01	0.00051549	1.57141e-05	1.01	0.000517604	1.58536e-05	1.01	0.000480483	1.86763e-05	1.01	0.000627447	2.97643e-05	1.01	0.00324	4.7194e-05
1.03	0.000482156	1.04482e-05	1.03	0.000504142	1.594e-05	1.03	0.000473325	1.5756e-05	1.03	0.000509241	1.96479e-05	1.03	0.000622203	3.12421e-05	1.03	0.00306	4.68344e-05
1.05	0.000492516	1.51996e-05	1.05	0.000508636	2.2927e-05	1.05	0.000486093	2.28713e-05	1.05	0.000548221	2.94917e-05	1.05	0.000631674	4.34914e-05	1.05	0.00288	6.54061e-05
1.07	0.000484173	1.11788e-05	1.07	0.000495794	1.71668e-05	1.07	0.000504835	1.72199e-05	1.07	0.000630525	2.33057e-05	1.07	0.000521784	2.87838e-05	1.07	0.00285	4.71121e-05
1.09	0.00058556	1.73658e-05	1.09	0.000602776	2.63556e-05	1.09	0.000631236	2.75768e-05	1.09	0.000679513	3.30588e-05	1.09	0.000479766	4.50911e-05	1.09	0.00272	6.57909e-05
1.11	0.000784246	1.38737e-05	1.11	0.000784064	2.13888e-05	1.11	0.000794144	2.10901e-05	1.11	0.000905097	2.68952e-05	1.11	0.000532404	3.01117e-05	1.11	0.00255	4.53567e-05
1.13	0.00137	1.76438e-05	1.13	0.00138	2.69976e-05	1.13	0.00139	2.74213e-05	1.13	0.0012	3.06666e-05	1.13	0.00064561	3.37082e-05	1.13	0.00245	4.47176e-05
1.15	0.00206	3.01124e-05	1.15	0.00207	4.58417e-05	1.15	0.00211	4.72973e-05	1.15	0.00152	4.91308e-05	1.15	0.000754382	5.09166e-05	1.15	0.00247	6.33423e-05
1.17	0.00302	2.55407e-05	1.17	0.00305	3.91469e-05	1.17	0.00296	3.86353e-05	1.17	0.00189	3.78177e-05	1.17	0.000821218	3.73212e-05	1.17	0.00234	4.44196e-05
1.19	0.00366	3.96245e-05	1.19	0.00372	6.07026e-05	1.19	0.00368	6.03373e-05	1.19	0.00228	5.929e-05	1.19	0.000924848	5.48322e-05	1.19	0.0022	6.24062e-05
1.21	0.00382	2.85471e-05	1.21	0.00393	4.44346e-05	1.21	0.00391	4.4058e-05	1.21	0.00242	4.31211e-05	1.21	0.000894935	3.84621e-05	1.21	0.00215	4.30038e-05
1.23	0.00357	2.77405e-05	1.23	0.00356	4.2349e-05	1.23	0.00357	4.24745e-05	1.23	0.00234	4.22947e-05	1.23	0.000945845	3.92674e-05	1.23	0.00206	4.26011e-05
1.25	0.00303	3.64881e-05	1.25	0.0031	5.62029e-05	1.25	0.00312	5.66015e-05	1.25	0.00214	5.8243e-05	1.25	0.000927038	5.56444e-05	1.25	0.00202	6.02244e-05
1.27	0.00207	2.15499e-05	1.27	0.00208	3.32604e-05	1.27	0.00213	3.376e-05	1.27	0.0018	3.76085e-05	1.27	0.0008846	3.84695e-05	1.27	0.00198	4.21931e-05
1.29	0.00121	2.41333e-05	1.29	0.0012	3.65593e-05	1.29	0.0012	3.77525e-05	1.29	0.00151	4.93822e-05	1.29	0.000799157	5.22927e-05	1.29	0.00199	5.89571e-05
1.31	0.000737773	1.41892e-05	1.31	0.000726702	2.17538e-05	1.31	0.000722391	2.11999e-05	1.31	0.0012	3.19822e-05	1.31	0.000746459	3.66891e-05	1.31	0.00185	4.12401e-05
1.33	0.000454133	1.20399e-05	1.33	0.000440024	1.81359e-05	1.33	0.000435993	1.82007e-05	1.33	0.001	2.97673e-05	1.33	0.000590527	3.45237e-05	1.33	0.0017	4.06617e-05
1.35	0.00034108	1.56335e-05	1.35	0.00035345	2.38939e-05	1.35	0.000357999	2.4828e-05	1.35	0.000770132	3.79915e-05	1.35	0.000548713	4.64403e-05	1.35	0.00168	5.67358e-05
1.37	0.000285693	1.05746e-05	1.37	0.000311019	1.70376e-05	1.37	0.000252867	1.59273e-05	1.37	0.00064616	2.55066e-05	1.37	0.000499209	3.16561e-05	1.37	0.00165	4.00006e-05
1.39	0.000229747	1.46244e-05	1.39	0.000258626	2.2018e-05	1.39	0.000259772	2.23911e-05	1.39	0.000520859	3.2664e-05	1.39	0.000389268	4.34094e-05	1.39	0.00157	5.65017e-05
1.41	0.000247581	1.05735e-05	1.41	0.000254034	1.54963e-05	1.41	0.000219257	1.55138e-05	1.41	0.000419917	2.19252e-05	1.41	0.000314531	2.87106e-05	1.41	0.00151	3.93065e-05
1.43	0.000228997	1.0439e-05	1.43	0.000250311	1.5955e-05	1.43	0.000228245	1.55385e-05	1.43	0.000361847	2.07943e-05	1.43	0.000334901	3.06982e-05	1.43	0.00147	3.93894e-05
1.45	0.000267187	1.48117e-05	1.45	0.00018435	2.09155e-05	1.45	0.000277887	2.31153e-05	1.45	0.000278107	2.82667e-05	1.45	0.000316269	4.24205e-05	1.45	0.00139	5.29198e-05
1.47	0.000261983	1.04803e-05	1.47	0.000261562	1.58648e-05	1.47	0.0002502	1.59363e-05	1.47	0.000265586	2.00493e-05	1.47	0.000287327	2.67149e-05	1.47	0.00135	3.72999e-05
1.49	0.000240944	1.48029e-05	1.49	0.000294459	2.39957e-05	1.49	0.000254661	2.26727e-05	1.49	0.000254262	2.87841e-05	1.49	0.000332055	4.07278e-05	1.49	0.0013	5.4223e-05
1.51	0.000253205	1.08448e-05	1.51	0.000252406	1.6799e-05	1.51	0.000239688	1.6176e-05	1.51	0.000228965	1.8826e-05	1.51	0.000277186	2.83906e-05	1.51	0.00129	3.80252e-05
1.53	0.000223471	1.06639e-05	1.53	0.00024436	1.56849e-05	1.53	0.000200071	1.58827e-05	1.53	0.000236829	1.95724e-05	1.53	0.000200537	2.80213e-05	1.53	0.00122	3.67161e-05
1.55	0.000202582	1.48064e-05	1.55	0.0002106	2.1688e-05	1.55	0.000207975	2.32068e-05	1.55	0.000197705	2.81786e-05	1.55	0.000256666	4.09926e-05	1.55	0.00112	5.17629e-05
1.57	0.000175859	1.01434e-05	1.57	0.000209983	1.64261e-05	1.57	0.000181538	1.5509e-05	1.57	0.000195274	1.93074e-05	1.57	0.000207168	2.68716e-05	1.57	0.00113	3.71679e-05
1.59	0.000173818	1.01888e-05	1.59	0.000176425	1.56988e-05	1.59	0.000156028	1.56856e-05	1.59	0.000150476	1.85112e-05	1.59	0.000191176	2.88457e-05	1.59	0.00111	3.65856e-05
1.61	0	0	1.61	0	0	1.61	0	0	1.61	0	0	1.61	0	0	1.61	0	0

[truncated: 10 more sheets: Fig3d, Fig4a, Fig4b, Fig4c, Fig4d, FigS1a, FigS1b, FigS1c, FigS3a, FigS4]
